# Supplementary material for: The retinal pigment epithelium displays electrical excitability and lateral signal spreading
Source: BMC Biol. 2023 Apr 17;21:84. doi: 10.1186/s12915-023-01559-5 (PMC10111697; doi:10.1186/s12915-023-01559-5)
Supplement: Supplementary file 2 — Additional file 2: Table S1. Datasets [file 12915_2023_1559_MOESM2_ESM.xlsx]

## Sheet: Fig. 1
		C	time (ms)	trace 1	trace 2	trace 3	trace 4	trace 5	trace 6	trace 7	...														D	time (ms)	trace 1	trace 2	trace 3	trace 4	trace 5	trace 6	trace 7	...														E	time (ms)
			-3.63999	-179.749	-194.397	-194.702	-185.242	-195.618	-200.806	-198.364	-196.533	-184.326	-200.5	-200.5	-187.378	-187.683	-194.092	-197.144	-191.65	-198.669	-189.209	-191.956				-2.34199	-106.201	-89.1113	-92.1631	-88.1958	-107.727	-95.8252	-101.624	-88.8062	-90.6372	-90.9424	-104.98	-85.7544	-94.9097	-108.032	-115.356	-86.9751	-88.8062	-98.5718	-91.8579				0
			-3.63599	-181.274	-195.312	-195.312	-185.852	-195.007	-200.806	-198.059	-195.312	-184.937	-198.669	-200.5	-187.683	-187.378	-192.566	-198.059	-192.261	-195.923	-188.599	-190.125				-2.338	-105.896	-89.4165	-91.5527	-88.1958	-107.727	-95.8252	-101.624	-88.8062	-89.7217	-91.5527	-105.286	-86.0596	-94.9097	-108.948	-116.272	-86.6699	-89.1113	-100.098	-92.1631				0.1
			-3.632	-181.58	-194.397	-195.007	-185.242	-196.228	-201.721	-198.059	-197.449	-184.937	-199.28	-201.111	-187.378	-187.683	-193.481	-198.059	-193.176	-198.364	-188.293	-190.735				-2.334	-105.896	-88.8062	-91.8579	-87.5854	-108.948	-96.4355	-100.708	-89.7217	-90.6372	-92.1631	-104.065	-85.7544	-94.2993	-108.337	-115.662	-87.5854	-89.1113	-99.4873	-92.1631				0.2
			-3.628	-180.969	-194.397	-194.397	-185.547	-195.618	-201.111	-197.449	-196.533	-184.326	-199.585	-200.195	-187.073	-187.683	-192.261	-196.533	-191.956	-197.449	-188.904	-191.65				-2.33	-105.286	-89.4165	-91.2476	-88.8062	-108.032	-96.4355	-101.624	-89.1113	-90.0269	-90.9424	-104.065	-86.0596	-93.9941	-108.643	-115.662	-86.6699	-89.1113	-99.7925	-91.8579				0.3
			-3.624	-180.969	-195.007	-196.533	-186.157	-196.533	-201.111	-198.669	-196.228	-186.157	-200.5	-201.416	-187.073	-187.988	-193.787	-197.449	-191.65	-197.144	-188.599	-190.735				-2.326	-106.506	-89.1113	-92.4683	-88.501	-108.337	-95.52	-101.013	-89.4165	-90.6372	-91.8579	-104.37	-86.3647	-95.52	-108.032	-115.662	-86.0596	-89.7217	-99.7925	-92.4683				0.4
			-3.62	-180.969	-194.397	-194.397	-185.242	-194.702	-202.026	-198.059	-197.144	-185.242	-200.195	-200.806	-188.293	-187.378	-193.481	-197.144	-190.43	-198.059	-189.209	-191.345				-2.322	-106.201	-89.7217	-90.9424	-88.1958	-108.032	-96.4355	-101.624	-89.4165	-90.9424	-91.8579	-103.455	-86.0596	-94.6045	-108.032	-116.577	-86.6699	-88.8062	-100.403	-91.5527				0.5
			-3.61601	-180.054	-195.007	-195.618	-185.852	-195.618	-201.416	-198.059	-197.144	-186.157	-198.975	-201.111	-187.683	-187.378	-193.481	-197.449	-192.566	-197.449	-188.599	-188.904				-2.31801	-105.286	-89.4165	-91.2476	-88.1958	-108.643	-96.1304	-101.013	-89.1113	-90.332	-91.2476	-104.37	-86.3647	-94.2993	-108.337	-116.577	-86.9751	-89.4165	-101.013	-91.8579				0.6
			-3.61199	-182.19	-194.092	-193.787	-185.547	-196.533	-202.332	-198.059	-195.618	-185.852	-199.28	-201.111	-188.293	-187.988	-192.261	-197.144	-191.345	-197.754	-188.599	-191.345				-2.31399	-106.201	-89.1113	-92.1631	-88.501	-108.032	-95.2148	-101.013	-89.1113	-90.9424	-91.8579	-104.065	-86.3647	-94.2993	-107.422	-115.356	-87.2803	-89.4165	-99.7925	-91.2476				0.7
			-3.608	-181.274	-194.397	-194.092	-185.547	-195.618	-201.416	-197.754	-196.533	-185.852	-198.975	-200.806	-186.768	-187.378	-191.345	-196.838	-191.956	-196.838	-189.209	-191.04				-2.31	-106.201	-90.6372	-90.9424	-89.1113	-108.032	-96.1304	-101.318	-88.501	-90.6372	-92.1631	-104.065	-86.0596	-94.6045	-108.337	-116.272	-86.3647	-89.1113	-101.013	-91.5527				0.8
			-3.604	-181.274	-194.397	-195.007	-186.157	-195.923	-202.026	-198.669	-197.144	-186.768	-199.89	-201.721	-187.073	-187.988	-193.787	-197.754	-191.956	-197.754	-188.599	-190.125				-2.306	-105.896	-90.332	-91.2476	-88.501	-108.948	-95.8252	-100.708	-90.332	-91.2476	-92.1631	-103.149	-86.3647	-94.9097	-107.727	-116.272	-86.9751	-89.7217	-101.318	-91.5527				0.9
			-3.6	-180.359	-193.787	-194.092	-185.547	-195.312	-202.332	-197.449	-196.838	-186.157	-200.5	-200.806	-188.293	-187.683	-192.566	-196.838	-191.04	-198.059	-189.209	-191.04				-2.302	-105.591	-89.7217	-90.6372	-88.501	-108.643	-96.7407	-101.013	-89.4165	-91.8579	-91.2476	-102.844	-86.0596	-94.2993	-107.422	-116.272	-86.9751	-89.4165	-101.013	-90.9424				1
			-3.596	-179.749	-194.702	-195.312	-186.157	-195.312	-201.721	-198.059	-196.838	-187.073	-199.28	-201.111	-187.683	-187.378	-193.481	-196.838	-191.956	-196.838	-188.599	-190.43				-2.298	-105.591	-89.7217	-91.2476	-88.8062	-107.727	-95.52	-101.013	-88.8062	-90.9424	-91.2476	-104.065	-86.9751	-94.6045	-107.422	-116.272	-85.7544	-89.7217	-101.624	-91.8579				1.1
			-3.592	-181.274	-194.092	-192.871	-186.157	-197.144	-202.637	-198.059	-196.838	-186.768	-198.975	-201.416	-188.904	-187.988	-192.566	-197.754	-191.04	-198.364	-188.599	-190.125				-2.294	-106.812	-89.7217	-90.6372	-88.8062	-108.643	-95.8252	-100.708	-89.1113	-91.8579	-92.1631	-103.149	-86.9751	-94.9097	-106.812	-116.577	-86.9751	-90.0269	-101.624	-91.2476				1.2
			-3.58801	-180.054	-194.397	-194.092	-185.852	-195.312	-202.332	-197.144	-197.144	-187.073	-198.364	-201.416	-187.378	-187.073	-192.261	-197.449	-192.261	-196.228	-189.209	-191.04				-2.29001	-105.286	-90.332	-90.332	-88.8062	-108.643	-96.7407	-101.013	-89.1113	-91.5527	-91.2476	-102.844	-86.6699	-93.3838	-107.422	-116.577	-86.9751	-89.7217	-102.844	-91.2476				1.3
			-3.58399	-181.58	-194.397	-193.176	-186.768	-196.533	-203.247	-198.669	-196.228	-187.683	-198.975	-202.026	-188.293	-188.293	-192.566	-197.449	-191.04	-197.144	-188.293	-190.735				-2.28599	-105.591	-89.4165	-90.9424	-88.1958	-109.253	-96.1304	-100.708	-88.8062	-92.1631	-91.5527	-103.455	-86.9751	-94.6045	-106.506	-115.967	-86.3647	-90.332	-101.929	-91.2476				1.4
			-3.58	-179.749	-193.787	-193.176	-185.547	-195.923	-202.637	-197.754	-197.754	-187.073	-200.195	-201.111	-187.378	-187.683	-193.481	-196.228	-191.345	-197.144	-189.514	-191.345				-2.282	-105.896	-89.7217	-90.0269	-88.8062	-108.032	-96.4355	-101.013	-88.8062	-92.1631	-91.2476	-103.149	-86.6699	-94.9097	-106.506	-116.577	-86.0596	-89.7217	-102.234	-90.6372				1.5
			-3.576	-180.054	-194.397	-194.702	-186.462	-195.923	-202.332	-198.059	-197.449	-187.988	-198.975	-201.416	-188.293	-187.683	-193.787	-197.449	-191.65	-196.838	-188.904	-189.819				-2.278	-105.591	-90.0269	-90.0269	-88.8062	-108.643	-95.8252	-101.013	-89.4165	-91.5527	-91.5527	-102.844	-87.8906	-94.2993	-105.896	-116.882	-85.4492	-90.6372	-103.455	-91.2476				1.6
			-3.572	-179.749	-193.481	-193.176	-186.462	-196.533	-203.857	-197.754	-196.533	-187.988	-198.669	-201.721	-189.209	-187.988	-193.176	-196.838	-191.345	-197.144	-189.209	-189.819				-2.274	-105.896	-89.4165	-89.7217	-88.1958	-108.948	-96.4355	-101.013	-89.1113	-92.4683	-91.2476	-102.234	-87.2803	-93.9941	-105.896	-115.967	-86.6699	-90.0269	-102.844	-90.9424				1.7
			-3.568	-179.443	-193.787	-192.261	-185.852	-195.312	-202.637	-197.754	-196.228	-187.683	-198.669	-201.111	-187.988	-187.683	-191.956	-196.838	-191.65	-196.533	-189.209	-190.43				-2.27	-105.286	-90.0269	-90.332	-88.8062	-108.032	-95.52	-100.708	-88.1958	-92.1631	-90.9424	-103.455	-88.1958	-93.689	-106.506	-116.272	-85.4492	-90.332	-103.455	-90.9424				1.8
			-3.564	-180.969	-193.481	-191.345	-186.462	-195.923	-202.942	-198.669	-195.923	-188.599	-198.364	-202.332	-188.293	-188.293	-192.566	-198.059	-191.04	-196.228	-188.599	-190.125				-2.266	-106.506	-89.4165	-90.0269	-87.8906	-108.948	-95.52	-100.403	-89.1113	-92.4683	-92.1631	-102.539	-88.1958	-94.9097	-105.286	-116.272	-85.4492	-91.2476	-102.844	-91.2476				1.9
			-3.56001	-180.054	-193.176	-192.871	-185.852	-196.533	-203.247	-197.449	-195.923	-188.293	-200.195	-201.416	-187.073	-187.683	-192.261	-197.144	-191.04	-195.923	-189.514	-191.65				-2.26201	-105.896	-90.0269	-88.501	-88.8062	-108.948	-96.7407	-101.318	-89.1113	-92.4683	-90.9424	-101.929	-88.1958	-93.689	-105.286	-117.188	-85.4492	-90.332	-104.065	-90.332				2
			-3.55599	-179.443	-194.092	-193.176	-186.768	-195.618	-203.247	-198.364	-196.228	-189.209	-198.669	-202.026	-188.599	-187.683	-193.481	-197.144	-191.65	-196.533	-188.904	-189.209				-2.25799	-105.286	-90.0269	-89.4165	-88.1958	-108.948	-95.8252	-101.013	-89.4165	-92.4683	-90.332	-102.234	-88.8062	-93.9941	-105.286	-116.272	-85.144	-90.9424	-103.76	-91.5527				2.1
			-3.552	-178.528	-193.176	-192.261	-186.462	-196.533	-203.552	-198.059	-196.228	-188.599	-199.28	-201.416	-188.904	-188.293	-193.176	-196.838	-191.04	-197.144	-188.904	-190.735				-2.254	-106.812	-89.1113	-89.1113	-88.501	-108.032	-95.52	-100.708	-88.8062	-93.3838	-90.6372	-102.234	-88.1958	-94.6045	-104.675	-116.272	-85.144	-90.6372	-103.76	-90.9424				2.2
			-3.548	-179.443	-193.787	-192.261	-185.547	-196.533	-202.942	-197.754	-195.007	-188.599	-198.059	-201.416	-189.209	-187.378	-192.261	-197.144	-191.65	-196.228	-188.904	-189.209				-2.25	-105.896	-90.0269	-88.501	-88.501	-107.727	-95.8252	-100.708	-88.501	-92.7734	-90.9424	-102.234	-89.1113	-93.689	-104.98	-117.188	-84.2285	-90.6372	-105.286	-90.9424				2.3
			-3.544	-179.749	-193.176	-192.261	-186.768	-197.449	-203.552	-198.364	-196.228	-190.125	-197.754	-202.637	-188.904	-188.599	-193.176	-198.059	-190.735	-196.533	-188.599	-189.514				-2.246	-105.896	-89.4165	-88.501	-87.8906	-109.253	-95.8252	-100.708	-89.1113	-93.3838	-91.2476	-101.929	-89.1113	-93.9941	-104.065	-116.272	-85.7544	-90.9424	-104.675	-91.2476				2.4
			-3.54	-179.138	-193.481	-191.345	-186.768	-197.144	-203.552	-197.754	-195.007	-189.209	-198.975	-201.721	-188.599	-187.683	-191.65	-196.533	-191.345	-196.533	-189.819	-190.735				-2.242	-105.591	-89.7217	-88.1958	-88.1958	-108.337	-96.1304	-101.929	-88.1958	-93.3838	-90.332	-102.234	-88.501	-93.9941	-104.065	-116.577	-84.8389	-90.332	-104.37	-90.6372				2.5
			-3.536	-179.138	-194.092	-193.787	-186.768	-194.702	-203.247	-198.669	-195.312	-190.125	-198.975	-202.026	-187.683	-187.988	-192.871	-197.449	-191.345	-195.618	-188.904	-189.514				-2.238	-106.812	-88.8062	-88.8062	-88.1958	-108.337	-95.2148	-100.403	-89.4165	-93.3838	-90.9424	-102.234	-89.7217	-94.6045	-103.76	-115.967	-84.2285	-90.9424	-104.675	-91.5527				2.6
			-3.53201	-179.138	-192.871	-192.261	-186.462	-197.144	-203.857	-197.754	-195.923	-189.819	-198.669	-201.721	-188.904	-188.293	-193.176	-197.449	-190.735	-195.312	-189.209	-189.819				-2.23401	-106.506	-88.8062	-86.9751	-88.501	-108.643	-96.4355	-101.013	-89.4165	-93.3838	-90.6372	-101.013	-89.4165	-93.9941	-103.149	-116.882	-84.5337	-90.6372	-105.286	-90.9424				2.7
			-3.52799	-177.917	-193.481	-192.261	-186.462	-195.312	-203.552	-198.059	-195.923	-189.819	-197.754	-201.721	-189.209	-187.683	-193.176	-196.838	-191.956	-196.533	-188.904	-187.988				-2.22999	-105.591	-89.4165	-87.2803	-88.1958	-108.032	-95.52	-101.013	-88.8062	-93.3838	-90.0269	-101.624	-90.0269	-93.3838	-103.455	-116.272	-84.2285	-90.6372	-105.591	-91.2476				2.8
			-3.524	-178.528	-193.176	-191.65	-187.378	-196.838	-203.857	-198.975	-194.397	-190.735	-197.754	-202.332	-189.819	-188.904	-192.871	-197.144	-191.345	-196.228	-188.599	-189.514				-2.226	-106.812	-89.4165	-87.8906	-87.5854	-108.337	-95.2148	-100.708	-88.1958	-94.2993	-90.6372	-102.234	-89.7217	-94.2993	-102.844	-115.967	-84.5337	-90.6372	-104.675	-91.2476				2.9
			-3.52	-179.138	-193.176	-190.735	-186.768	-196.228	-203.247	-198.059	-193.481	-189.819	-198.364	-202.026	-188.599	-187.988	-190.735	-197.449	-191.345	-195.312	-189.819	-189.514				-2.222	-106.506	-89.4165	-86.9751	-87.8906	-107.727	-95.2148	-101.318	-88.1958	-94.2993	-90.332	-102.234	-89.7217	-93.689	-103.149	-116.577	-83.9233	-90.0269	-105.286	-91.2476				3
			-3.516	-178.528	-193.176	-192.566	-187.073	-195.923	-203.247	-198.975	-195.618	-190.43	-198.669	-202.332	-187.988	-187.988	-193.787	-198.059	-191.65	-196.228	-188.904	-188.904				-2.218	-105.896	-88.8062	-87.2803	-87.8906	-108.643	-95.52	-101.013	-89.7217	-94.2993	-90.6372	-101.318	-90.6372	-93.689	-102.234	-115.967	-84.2285	-91.2476	-105.286	-91.8579				3.1
			-3.512	-178.528	-192.261	-191.345	-187.073	-197.144	-204.163	-198.059	-194.702	-190.43	-198.669	-202.026	-189.514	-187.988	-192.261	-196.533	-191.04	-196.533	-189.209	-190.125				-2.214	-106.201	-88.8062	-86.6699	-88.1958	-108.032	-96.1304	-101.318	-88.8062	-94.2993	-89.7217	-101.013	-90.332	-93.689	-101.624	-115.662	-84.2285	-90.9424	-104.98	-91.2476				3.2
			-3.508	-177.612	-193.481	-192.566	-186.768	-196.838	-203.247	-198.059	-195.312	-190.735	-198.364	-201.721	-188.599	-187.988	-192.871	-196.533	-191.956	-195.618	-189.209	-189.209				-2.21	-106.812	-89.4165	-87.5854	-87.8906	-107.727	-94.9097	-101.624	-88.501	-94.2993	-89.7217	-102.539	-90.9424	-94.6045	-102.234	-115.662	-82.7026	-90.6372	-105.591	-92.4683				3.3
			-3.50401	-179.138	-192.566	-190.735	-187.988	-196.228	-203.857	-198.669	-195.007	-191.345	-197.144	-202.637	-190.125	-188.904	-193.176	-197.754	-191.04	-195.312	-189.209	-188.293				-2.20601	-107.422	-88.501	-86.0596	-87.2803	-108.032	-94.6045	-101.318	-88.501	-94.9097	-90.6372	-101.013	-90.332	-94.6045	-101.013	-116.577	-83.313	-90.6372	-105.896	-92.1631				3.4
			-3.49999	-178.223	-192.566	-191.04	-186.462	-196.228	-204.163	-198.364	-195.007	-190.43	-197.754	-201.721	-189.209	-187.988	-192.261	-197.144	-191.956	-195.923	-189.514	-189.514				-2.20199	-106.201	-89.1113	-86.0596	-87.5854	-108.032	-95.2148	-101.318	-88.8062	-94.6045	-89.7217	-101.624	-90.6372	-93.3838	-101.929	-116.272	-83.313	-90.332	-105.896	-91.8579				3.5
			-3.496	-179.443	-192.871	-191.04	-188.293	-195.312	-203.857	-198.975	-194.397	-191.345	-197.144	-202.637	-188.904	-188.599	-192.566	-197.449	-191.345	-195.312	-188.599	-189.514				-2.198	-106.506	-88.8062	-87.5854	-87.2803	-107.727	-94.6045	-101.318	-88.8062	-95.2148	-90.0269	-101.929	-91.5527	-94.6045	-100.403	-115.356	-83.0078	-90.9424	-105.286	-92.7734				3.6
			-3.492	-178.223	-192.871	-190.43	-187.378	-195.923	-203.857	-198.669	-195.007	-191.345	-198.669	-202.026	-188.599	-188.293	-192.566	-197.449	-191.04	-195.618	-189.819	-190.125				-2.194	-107.117	-88.8062	-86.3647	-87.5854	-107.422	-95.2148	-101.624	-88.1958	-94.6045	-90.0269	-101.624	-90.6372	-94.6045	-100.708	-115.662	-82.3975	-90.0269	-105.591	-92.1631				3.7
			-3.488	-178.223	-193.481	-191.956	-187.683	-196.838	-203.247	-199.28	-195.923	-191.04	-197.449	-201.721	-188.904	-187.988	-193.481	-197.754	-191.65	-195.312	-189.209	-188.599				-2.19	-106.506	-88.8062	-86.6699	-86.9751	-107.422	-94.6045	-101.318	-89.4165	-94.6045	-90.0269	-101.624	-91.2476	-94.2993	-100.708	-115.967	-82.3975	-90.332	-106.812	-93.3838				3.8
			-3.484	-178.223	-192.261	-191.04	-187.988	-196.838	-204.163	-199.28	-195.007	-191.65	-196.838	-202.332	-190.43	-188.904	-193.176	-197.144	-191.04	-195.923	-188.904	-188.599				-2.186	-106.812	-88.1958	-86.3647	-86.6699	-107.727	-94.6045	-101.013	-89.1113	-95.8252	-89.4165	-101.318	-90.6372	-94.6045	-100.098	-115.356	-83.0078	-90.6372	-105.896	-93.0786				3.9
			-3.48	-177.612	-192.871	-189.819	-187.683	-196.228	-203.552	-198.364	-194.397	-191.345	-197.449	-201.721	-189.819	-188.293	-192.261	-196.228	-191.956	-195.923	-189.514	-189.514				-2.18201	-107.117	-88.501	-86.6699	-87.5854	-106.812	-94.2993	-101.624	-87.8906	-94.9097	-89.4165	-102.844	-90.6372	-94.9097	-100.098	-115.967	-81.7871	-89.7217	-106.506	-93.0786				4
			-3.47601	-178.528	-192.871	-188.904	-188.599	-196.228	-202.942	-199.585	-194.092	-192.261	-196.838	-202.942	-189.514	-188.599	-193.481	-198.059	-191.65	-194.397	-189.209	-188.599				-2.17801	-107.117	-88.1958	-87.2803	-86.3647	-108.032	-93.9941	-101.318	-89.1113	-95.52	-90.6372	-101.929	-90.9424	-95.52	-99.1821	-115.356	-81.7871	-90.0269	-105.896	-93.689				4.1
			-3.47199	-178.223	-192.261	-190.43	-187.988	-196.228	-204.163	-199.28	-194.397	-191.65	-198.669	-202.026	-188.904	-188.293	-192.871	-197.754	-191.04	-196.228	-189.819	-190.735				-2.17399	-106.506	-88.1958	-86.3647	-86.9751	-107.422	-95.2148	-101.929	-88.8062	-95.52	-90.0269	-101.624	-90.9424	-94.2993	-99.4873	-115.967	-82.3975	-89.4165	-106.812	-93.0786				4.2
			-3.468	-177.917	-193.176	-190.735	-187.683	-196.533	-203.552	-198.975	-194.702	-191.956	-197.754	-202.026	-188.904	-187.988	-193.176	-197.449	-191.956	-194.702	-189.514	-188.904				-2.17	-106.201	-88.1958	-87.5854	-86.9751	-107.727	-93.689	-101.624	-88.8062	-95.2148	-89.7217	-102.234	-91.2476	-94.6045	-99.1821	-114.441	-81.7871	-90.0269	-106.201	-94.6045				4.3
			-3.464	-177.307	-192.261	-190.125	-188.904	-197.449	-203.857	-199.28	-195.618	-192.566	-197.144	-202.332	-190.125	-188.904	-194.397	-197.449	-191.345	-195.312	-188.904	-189.514				-2.166	-107.727	-87.8906	-87.2803	-86.6699	-107.117	-93.689	-101.929	-88.501	-95.8252	-90.6372	-102.234	-90.9424	-95.8252	-98.877	-115.051	-81.1768	-89.7217	-106.201	-93.9941				4.4
			-3.46	-177.917	-192.566	-189.209	-188.293	-196.228	-203.247	-198.669	-193.481	-192.261	-197.144	-201.721	-190.125	-188.293	-192.871	-197.144	-191.956	-195.312	-189.514	-188.599				-2.162	-106.812	-88.501	-86.6699	-86.6699	-106.506	-93.689	-101.624	-88.8062	-95.52	-89.7217	-102.539	-91.2476	-94.9097	-98.877	-115.967	-80.8716	-89.1113	-107.727	-93.9941				4.5
			-3.456	-177.612	-192.566	-190.125	-189.209	-196.228	-203.552	-199.89	-195.007	-192.566	-196.533	-202.332	-190.43	-188.599	-194.397	-197.754	-191.04	-195.007	-188.904	-188.293				-2.158	-106.812	-87.5854	-86.6699	-85.7544	-107.422	-93.689	-101.318	-89.1113	-96.1304	-90.332	-101.929	-91.2476	-95.2148	-97.9614	-115.051	-82.3975	-89.4165	-106.506	-94.2993				4.6
			-3.452	-177.612	-191.956	-188.599	-188.599	-196.533	-203.857	-199.28	-193.176	-192.566	-197.449	-202.026	-189.819	-188.904	-192.566	-197.144	-191.04	-195.618	-189.819	-190.43				-2.15401	-106.812	-87.8906	-87.5854	-86.6699	-106.201	-93.9941	-102.539	-88.1958	-96.1304	-90.332	-103.149	-90.9424	-95.2148	-98.5718	-115.051	-81.1768	-89.1113	-106.506	-93.9941				4.7
			-3.44801	-177.612	-192.871	-191.04	-188.293	-196.228	-202.942	-199.585	-194.092	-192.566	-197.754	-202.026	-188.904	-188.599	-193.481	-198.364	-191.956	-194.092	-189.209	-188.904				-2.15001	-106.506	-87.5854	-88.501	-86.6699	-106.506	-93.0786	-101.929	-89.4165	-95.2148	-90.9424	-103.455	-91.5527	-95.8252	-97.9614	-114.746	-80.5664	-89.7217	-106.812	-94.9097				4.8
			-3.44399	-178.223	-191.956	-190.125	-189.209	-197.144	-204.163	-199.585	-193.787	-193.176	-196.533	-202.332	-190.43	-189.209	-194.092	-198.059	-191.04	-195.312	-189.209	-188.904				-2.14599	-106.812	-87.5854	-86.9751	-86.3647	-107.422	-94.6045	-102.234	-89.4165	-96.1304	-90.9424	-101.624	-90.9424	-95.8252	-97.0459	-115.051	-81.4819	-88.8062	-107.117	-94.6045				4.9
			-3.44	-176.392	-192.566	-190.125	-188.599	-196.228	-203.552	-198.975	-193.787	-192.566	-197.144	-201.416	-190.43	-188.599	-193.481	-196.838	-191.956	-195.312	-189.819	-187.378				-2.142	-106.201	-87.5854	-87.8906	-86.3647	-106.201	-93.689	-101.929	-89.1113	-96.1304	-89.7217	-102.844	-90.9424	-95.52	-97.6562	-114.746	-80.8716	-88.8062	-107.117	-94.6045				5
			-3.436	-176.392	-191.956	-189.514	-189.514	-196.533	-203.247	-200.5	-193.787	-193.481	-195.923	-202.637	-191.04	-189.209	-194.702	-197.449	-191.345	-194.397	-189.209	-188.904				-2.138	-107.727	-86.6699	-88.1958	-86.0596	-105.896	-93.0786	-101.318	-88.8062	-96.4355	-90.9424	-103.149	-91.2476	-97.0459	-96.7407	-114.441	-80.8716	-89.4165	-106.812	-94.2993				5.1
			-3.432	-177.917	-191.956	-188.904	-189.209	-196.838	-203.247	-199.28	-191.04	-193.176	-196.533	-201.721	-190.735	-188.599	-191.956	-197.449	-191.65	-195.007	-189.819	-189.209				-2.134	-107.117	-87.5854	-87.8906	-87.2803	-105.286	-93.689	-102.539	-88.8062	-95.8252	-91.2476	-103.455	-91.2476	-95.8252	-97.3511	-115.051	-80.8716	-88.8062	-107.422	-94.6045				5.2
			-3.428	-177.307	-192.871	-190.43	-189.209	-196.228	-203.552	-199.585	-194.092	-192.871	-197.449	-201.721	-189.209	-188.293	-194.092	-198.364	-191.65	-194.397	-188.904	-188.293				-2.13	-105.896	-87.2803	-88.501	-86.0596	-106.506	-93.689	-101.929	-90.0269	-96.1304	-91.2476	-102.844	-91.8579	-96.1304	-97.0459	-114.136	-81.7871	-89.7217	-107.422	-94.9097				5.3
			-3.424	-177.612	-191.956	-189.209	-189.819	-197.144	-203.857	-199.585	-193.176	-193.481	-197.144	-202.332	-190.43	-189.514	-193.481	-197.449	-191.345	-194.702	-189.514	-189.514				-2.12601	-106.812	-87.2803	-88.8062	-86.3647	-106.201	-94.2993	-102.539	-89.1113	-96.4355	-90.6372	-103.149	-90.6372	-96.1304	-96.7407	-113.831	-81.4819	-89.1113	-106.506	-94.2993				5.4
			-3.42001	-176.697	-192.566	-190.735	-189.209	-196.838	-202.332	-199.28	-193.481	-192.871	-197.144	-201.416	-189.514	-188.904	-193.481	-197.754	-192.261	-194.397	-190.125	-189.209				-2.12201	-107.117	-87.5854	-89.1113	-86.3647	-104.98	-93.3838	-102.234	-89.4165	-96.4355	-90.6372	-104.065	-91.5527	-96.7407	-97.0459	-113.831	-80.8716	-88.8062	-107.117	-94.9097				5.5
			-3.41599	-177.612	-192.261	-189.209	-190.125	-196.838	-202.942	-200.195	-193.787	-193.787	-195.618	-202.637	-191.345	-189.514	-194.702	-198.975	-191.65	-194.397	-188.904	-187.683				-2.11799	-107.727	-86.6699	-87.5854	-86.3647	-105.286	-93.3838	-102.234	-89.7217	-97.0459	-91.5527	-103.455	-90.9424	-97.0459	-96.1304	-113.831	-81.4819	-89.4165	-107.727	-94.6045				5.6
			-3.412	-176.697	-191.956	-189.514	-189.819	-196.228	-203.247	-199.585	-192.871	-193.481	-196.533	-201.721	-191.04	-188.904	-193.481	-197.449	-191.956	-195.007	-190.125	-188.599				-2.114	-106.506	-87.8906	-88.501	-87.2803	-104.98	-93.9941	-102.844	-89.4165	-96.1304	-90.6372	-103.76	-90.6372	-96.4355	-96.7407	-114.136	-81.7871	-88.8062	-107.422	-94.2993				5.7
			-3.408	-177.917	-192.566	-189.514	-189.819	-196.838	-202.637	-199.89	-192.871	-193.481	-196.228	-202.026	-190.43	-189.209	-193.481	-197.754	-191.65	-194.092	-189.514	-189.514				-2.11	-107.117	-87.5854	-90.0269	-86.9751	-105.286	-93.0786	-102.539	-89.4165	-96.4355	-90.9424	-104.37	-91.2476	-97.0459	-95.8252	-112.915	-81.4819	-89.1113	-106.812	-94.9097				5.8
			-3.404	-178.223	-191.956	-188.904	-190.125	-198.059	-203.247	-199.585	-191.956	-193.787	-197.144	-201.721	-190.735	-189.514	-192.871	-198.059	-191.345	-194.702	-189.514	-189.514				-2.106	-107.422	-86.9751	-88.8062	-86.9751	-104.675	-93.9941	-102.844	-88.8062	-97.0459	-92.1631	-103.76	-90.9424	-96.7407	-96.4355	-113.831	-81.4819	-89.1113	-106.506	-93.9941				5.9
			-3.4	-177.307	-192.566	-189.819	-189.819	-196.838	-202.637	-199.585	-193.787	-193.176	-196.838	-201.416	-189.819	-188.904	-194.397	-198.059	-192.261	-194.397	-190.125	-188.904				-2.102	-106.812	-87.2803	-88.8062	-86.6699	-104.98	-94.2993	-102.844	-90.6372	-96.1304	-91.2476	-104.37	-91.2476	-96.4355	-96.7407	-113.525	-81.7871	-89.4165	-107.727	-94.2993				6
			-3.396	-177.307	-191.956	-189.514	-191.04	-197.144	-203.552	-200.195	-193.481	-194.092	-195.923	-202.332	-191.956	-189.819	-194.397	-197.754	-191.345	-193.787	-189.209	-188.904				-2.09801	-107.117	-86.6699	-88.8062	-86.3647	-104.98	-94.2993	-102.844	-90.0269	-97.0459	-91.2476	-103.455	-90.6372	-97.0459	-95.8252	-113.22	-82.7026	-89.4165	-106.201	-93.9941				6.1
			-3.39201	-176.697	-191.956	-188.904	-189.819	-195.007	-202.026	-199.585	-192.566	-193.176	-196.533	-201.416	-191.04	-189.819	-193.481	-196.838	-191.956	-195.312	-189.819	-189.514				-2.09401	-107.422	-87.8906	-89.1113	-87.5854	-103.149	-93.9941	-103.149	-89.4165	-96.1304	-90.9424	-104.675	-90.332	-97.0459	-96.4355	-113.525	-81.1768	-89.1113	-107.422	-93.689				6.2
			-3.38799	-177.307	-192.566	-187.683	-190.125	-197.449	-201.416	-200.195	-193.481	-193.481	-195.618	-201.721	-191.345	-189.209	-194.397	-198.669	-192.261	-193.787	-189.514	-188.904				-2.08999	-107.422	-86.6699	-89.1113	-86.6699	-104.37	-93.9941	-102.844	-90.332	-96.4355	-92.1631	-104.065	-90.9424	-97.9614	-96.4355	-113.22	-81.4819	-90.0269	-106.812	-93.689				6.3
			-3.384	-177.612	-191.65	-188.904	-191.345	-197.449	-202.942	-199.89	-192.871	-194.092	-196.838	-202.026	-190.735	-189.514	-193.481	-198.059	-191.345	-195.007	-189.819	-190.735				-2.086	-106.812	-86.6699	-88.501	-87.2803	-104.675	-95.2148	-103.76	-90.0269	-96.1304	-91.5527	-104.065	-90.332	-97.0459	-96.4355	-113.831	-82.7026	-89.4165	-106.812	-93.0786				6.4
			-3.38	-177.612	-192.566	-189.209	-190.43	-196.533	-202.026	-199.28	-193.176	-193.481	-197.144	-201.416	-190.43	-189.514	-193.481	-197.754	-192.261	-194.397	-190.125	-189.514				-2.082	-106.506	-86.9751	-90.332	-86.9751	-104.065	-94.2993	-103.149	-90.0269	-95.8252	-91.5527	-104.98	-90.9424	-97.3511	-96.4355	-112.61	-82.0923	-89.4165	-106.506	-93.3838				6.5
			-3.376	-177.307	-191.956	-189.209	-191.345	-198.364	-201.416	-200.5	-195.007	-194.702	-195.923	-202.026	-191.345	-190.125	-195.007	-198.364	-191.956	-194.092	-189.209	-189.514				-2.078	-108.032	-86.6699	-89.1113	-86.6699	-103.76	-94.9097	-103.149	-90.6372	-97.0459	-91.8579	-104.675	-90.332	-98.2666	-96.1304	-113.22	-82.7026	-89.4165	-106.201	-92.7734				6.6
			-3.372	-177.612	-192.261	-188.599	-191.04	-197.449	-202.026	-199.28	-192.871	-193.481	-195.923	-201.416	-191.65	-189.514	-194.397	-198.059	-192.261	-195.007	-190.43	-189.514				-2.074	-107.117	-86.9751	-88.501	-87.5854	-103.149	-94.9097	-103.455	-90.9424	-96.1304	-91.5527	-104.37	-90.332	-97.6562	-97.0459	-113.831	-82.3975	-89.4165	-107.727	-92.4683				6.7
			-3.368	-176.697	-192.566	-189.514	-191.04	-197.144	-201.721	-200.195	-193.787	-193.481	-195.312	-202.026	-191.956	-189.819	-195.007	-198.059	-192.261	-194.092	-189.819	-188.599				-2.07001	-106.812	-86.0596	-89.1113	-87.2803	-104.065	-94.6045	-103.149	-91.2476	-96.4355	-91.5527	-104.37	-90.6372	-97.6562	-97.0459	-113.22	-83.313	-90.332	-106.812	-92.1631				6.8
			-3.36401	-177.307	-191.65	-187.073	-191.04	-195.923	-201.721	-199.89	-191.956	-194.092	-195.923	-202.026	-191.956	-191.04	-193.787	-197.144	-191.65	-194.702	-189.819	-190.125				-2.06599	-107.422	-86.3647	-89.1113	-87.8906	-103.149	-95.2148	-104.37	-89.7217	-95.8252	-91.5527	-105.591	-89.4165	-97.6562	-97.0459	-113.831	-82.7026	-89.4165	-106.201	-91.8579				6.9
			-3.35999	-177.612	-192.566	-189.209	-191.04	-197.449	-200.806	-199.585	-192.261	-193.481	-196.838	-201.721	-190.125	-189.209	-193.787	-198.364	-192.566	-194.397	-189.514	-189.514				-2.06199	-107.117	-86.3647	-89.4165	-87.2803	-103.149	-94.6045	-103.76	-91.2476	-96.4355	-92.1631	-105.591	-90.332	-97.9614	-97.0459	-113.831	-82.7026	-89.7217	-106.812	-92.1631				7
			-3.356	-177.917	-192.261	-189.514	-191.956	-197.754	-202.026	-200.195	-192.871	-194.397	-195.618	-202.026	-191.345	-189.819	-194.397	-198.669	-191.345	-194.397	-189.514	-189.819				-2.058	-107.117	-86.0596	-88.1958	-87.2803	-103.455	-96.4355	-104.065	-91.2476	-96.7407	-91.8579	-104.675	-89.4165	-97.6562	-96.7407	-113.831	-83.9233	-90.332	-106.812	-91.2476				7.1
			-3.352	-176.697	-192.261	-189.209	-191.345	-197.449	-201.721	-199.585	-192.261	-193.481	-196.228	-201.416	-191.65	-190.43	-194.397	-197.449	-192.566	-194.397	-190.735	-188.599				-2.054	-106.506	-86.6699	-88.8062	-87.8906	-102.844	-95.8252	-104.37	-91.2476	-95.8252	-91.2476	-105.591	-89.7217	-97.0459	-97.6562	-113.525	-83.313	-90.0269	-106.812	-91.5527				7.2
			-3.348	-175.476	-191.956	-189.209	-191.345	-197.449	-200.5	-199.89	-193.787	-193.787	-195.618	-202.026	-191.956	-190.735	-195.618	-198.364	-192.261	-194.397	-189.514	-189.514				-2.05	-108.032	-86.0596	-89.1113	-87.5854	-102.844	-94.9097	-104.065	-91.2476	-96.4355	-91.8579	-105.286	-89.4165	-98.5718	-97.0459	-113.525	-83.6182	-90.332	-106.201	-90.9424				7.3
			-3.344	-177.917	-191.956	-187.988	-192.261	-198.059	-200.806	-199.585	-190.43	-193.787	-194.702	-201.721	-192.566	-190.43	-193.481	-198.059	-191.956	-194.702	-189.819	-189.514				-2.046	-107.117	-86.0596	-88.1958	-88.1958	-102.234	-96.1304	-104.675	-90.9424	-95.8252	-91.8579	-105.286	-88.8062	-97.6562	-97.9614	-115.051	-83.313	-90.332	-106.812	-90.6372				7.4
			-3.34001	-177.002	-192.871	-189.209	-191.956	-197.144	-200.806	-199.585	-193.481	-193.481	-196.228	-201.416	-190.735	-189.819	-194.702	-198.059	-192.261	-194.702	-189.819	-189.514				-2.04201	-106.506	-85.4492	-88.8062	-87.5854	-103.76	-95.8252	-104.37	-92.4683	-96.1304	-91.2476	-105.591	-89.4165	-97.3511	-97.6562	-114.746	-84.2285	-90.9424	-106.506	-90.9424				7.5
			-3.33601	-178.223	-191.956	-188.904	-192.566	-198.669	-200.806	-199.89	-192.261	-194.397	-195.923	-202.026	-192.871	-191.345	-193.787	-198.059	-191.65	-194.397	-189.819	-190.125				-2.03799	-106.506	-85.7544	-88.501	-87.5854	-102.844	-96.7407	-104.98	-90.9424	-96.4355	-91.5527	-105.286	-89.1113	-97.6562	-97.3511	-114.441	-84.2285	-90.332	-105.286	-90.332				7.6
			-3.33199	-177.307	-192.261	-189.819	-191.956	-198.364	-199.89	-198.975	-191.956	-193.481	-196.228	-201.416	-191.04	-189.514	-193.787	-198.364	-192.566	-194.702	-190.125	-190.125				-2.03399	-106.812	-86.0596	-88.8062	-87.8906	-102.234	-96.1304	-104.98	-91.8579	-95.52	-91.5527	-106.201	-88.8062	-97.6562	-98.2666	-114.441	-83.9233	-90.332	-105.896	-90.6372				7.7
			-3.328	-177.002	-192.261	-189.514	-192.261	-198.364	-200.195	-199.89	-193.481	-194.092	-195.007	-202.026	-192.261	-190.43	-195.618	-199.28	-191.956	-194.397	-190.125	-188.293				-2.03	-106.812	-85.144	-88.1958	-87.2803	-103.149	-96.7407	-104.675	-92.7734	-96.1304	-92.1631	-104.98	-88.8062	-97.9614	-97.9614	-114.746	-84.5337	-90.9424	-106.201	-90.332				7.8
			-3.324	-176.086	-191.956	-189.209	-192.566	-198.364	-200.5	-199.28	-191.956	-194.092	-194.092	-201.416	-192.871	-191.04	-194.092	-197.449	-192.261	-194.702	-190.125	-189.209				-2.026	-106.201	-84.8389	-88.1958	-88.1958	-102.539	-97.0459	-105.286	-91.8579	-95.52	-90.9424	-105.591	-88.8062	-97.3511	-98.877	-115.051	-84.2285	-90.6372	-106.201	-90.0269				7.9
			-3.32	-177.002	-193.176	-188.904	-192.566	-198.059	-199.585	-199.28	-191.65	-193.787	-195.923	-201.416	-191.956	-191.345	-193.787	-198.059	-192.871	-194.702	-189.819	-190.735				-2.022	-106.506	-85.144	-89.1113	-87.5854	-102.539	-96.4355	-104.675	-91.8579	-95.8252	-91.2476	-106.201	-89.4165	-97.9614	-98.877	-115.051	-83.9233	-90.9424	-105.286	-90.6372				8
			-3.316	-178.528	-191.956	-188.904	-193.176	-198.975	-199.89	-199.585	-189.819	-194.702	-195.312	-202.332	-192.261	-190.735	-194.397	-198.669	-191.956	-194.397	-189.514	-190.43				-2.018	-106.506	-85.144	-87.8906	-87.8906	-102.234	-97.0459	-105.286	-91.5527	-95.8252	-92.1631	-105.591	-88.1958	-97.6562	-98.2666	-116.577	-84.2285	-90.6372	-105.286	-89.1113				8.1
			-3.31201	-177.612	-192.871	-189.819	-192.566	-197.754	-199.585	-198.975	-192.566	-193.481	-196.228	-201.416	-191.345	-189.819	-194.702	-198.364	-192.261	-195.312	-190.735	-190.43				-2.01401	-105.286	-85.144	-88.1958	-87.5854	-102.844	-97.6562	-104.98	-92.7734	-95.52	-90.9424	-106.201	-88.501	-96.7407	-98.877	-115.662	-84.5337	-90.9424	-106.201	-90.332				8.2
			-3.30801	-177.307	-192.566	-189.819	-192.261	-200.806	-199.89	-199.28	-192.261	-194.397	-195.007	-201.721	-192.871	-191.04	-195.618	-198.364	-192.261	-194.397	-189.209	-189.514				-2.00999	-106.201	-84.5337	-87.8906	-87.5854	-102.844	-97.6562	-104.675	-91.8579	-95.8252	-91.2476	-105.591	-88.501	-97.3511	-99.1821	-115.051	-85.144	-90.9424	-104.98	-90.0269				8.3
			-3.30399	-176.697	-191.956	-189.514	-192.871	-198.975	-198.975	-198.669	-191.65	-193.787	-194.702	-201.416	-192.261	-191.65	-193.787	-198.059	-191.65	-195.618	-190.43	-191.04				-2.00599	-106.201	-85.144	-88.1958	-88.501	-102.234	-97.3511	-105.286	-91.5527	-95.52	-91.2476	-106.506	-88.501	-97.3511	-99.7925	-115.662	-83.9233	-90.0269	-105.591	-89.7217				8.4
			-3.3	-177.002	-193.176	-188.599	-192.871	-198.975	-198.669	-198.669	-193.176	-193.481	-195.007	-201.416	-192.871	-190.735	-194.397	-198.669	-192.566	-194.702	-190.43	-189.819				-2.002	-105.591	-84.5337	-87.5854	-87.2803	-102.844	-97.3511	-104.675	-92.7734	-95.52	-91.5527	-105.896	-88.501	-97.0459	-99.1821	-116.577	-84.5337	-90.9424	-105.896	-90.332				8.5
			-3.296	-177.917	-191.956	-189.514	-194.397	-198.975	-199.585	-198.975	-191.956	-194.397	-195.312	-202.026	-192.871	-191.65	-194.702	-198.059	-191.956	-195.312	-189.819	-191.956				-1.998	-104.98	-83.6182	-87.2803	-87.8906	-103.149	-98.2666	-105.286	-92.1631	-95.8252	-90.9424	-106.201	-87.8906	-96.4355	-99.1821	-116.882	-85.144	-90.6372	-105.591	-89.7217				8.6
			-3.292	-177.917	-192.871	-188.904	-193.176	-198.059	-198.669	-198.669	-191.956	-193.481	-196.533	-201.416	-192.261	-190.735	-194.092	-197.754	-192.871	-195.923	-189.819	-191.345				-1.994	-104.675	-84.2285	-89.1113	-87.5854	-102.234	-97.3511	-104.37	-92.1631	-95.52	-90.9424	-107.117	-88.8062	-95.8252	-100.098	-116.272	-84.5337	-90.6372	-104.675	-90.6372				8.7
			-3.288	-177.917	-192.261	-189.514	-192.871	-199.28	-198.059	-198.975	-193.176	-193.787	-195.312	-202.026	-191.956	-190.735	-194.702	-199.585	-191.956	-194.702	-189.514	-191.04				-1.99	-105.591	-84.2285	-88.1958	-87.5854	-102.539	-97.9614	-105.286	-91.8579	-95.8252	-92.1631	-106.201	-87.8906	-97.0459	-99.7925	-116.577	-84.8389	-90.6372	-104.675	-90.332				8.8
			-3.28401	-177.612	-191.956	-189.514	-193.481	-198.975	-198.364	-198.059	-192.261	-193.787	-195.312	-201.721	-193.176	-190.735	-194.092	-198.975	-192.261	-195.923	-190.43	-191.04				-1.98601	-103.76	-83.9233	-87.2803	-87.8906	-102.844	-98.2666	-105.591	-92.7734	-95.2148	-91.5527	-106.201	-87.5854	-95.8252	-100.403	-116.882	-84.8389	-90.332	-105.896	-90.332				8.9
			-3.28001	-177.002	-193.176	-190.43	-193.481	-199.585	-198.364	-198.669	-193.176	-193.176	-194.092	-201.721	-193.176	-191.345	-194.702	-198.364	-192.261	-195.618	-189.819	-190.43				-1.98199	-104.37	-83.313	-87.5854	-86.9751	-103.455	-98.2666	-104.98	-92.1631	-96.1304	-90.9424	-106.201	-88.1958	-96.4355	-100.403	-116.272	-85.4492	-91.2476	-104.98	-90.9424				9
			-3.27599	-177.612	-192.566	-188.599	-194.702	-198.364	-198.059	-198.669	-191.956	-194.092	-194.702	-202.026	-193.787	-192.566	-194.397	-198.364	-191.65	-195.312	-189.209	-191.65				-1.97799	-104.675	-83.9233	-87.8906	-87.2803	-101.929	-98.2666	-105.591	-91.2476	-95.8252	-90.6372	-107.117	-87.5854	-96.4355	-100.403	-116.882	-84.5337	-90.332	-104.065	-90.332				9.1
			-3.272	-177.612	-193.176	-189.209	-193.176	-199.585	-197.449	-198.059	-191.345	-193.481	-195.923	-201.111	-192.566	-190.735	-194.397	-198.059	-192.566	-195.618	-190.43	-191.956				-1.974	-104.065	-83.9233	-88.1958	-87.2803	-102.234	-97.3511	-105.286	-92.1631	-95.52	-91.5527	-106.812	-88.501	-95.52	-100.403	-117.188	-84.2285	-90.6372	-104.675	-90.9424				9.2
			-3.268	-178.528	-192.566	-190.43	-193.787	-198.669	-198.364	-198.975	-192.871	-193.481	-195.923	-202.026	-192.261	-191.345	-194.702	-199.28	-191.65	-195.618	-189.819	-191.345				-1.97	-103.76	-82.7026	-87.2803	-87.2803	-103.76	-99.1821	-105.286	-92.1631	-96.1304	-91.5527	-106.201	-87.8906	-95.2148	-100.098	-116.882	-85.4492	-90.332	-104.37	-91.2476				9.3
			-3.264	-177.917	-192.566	-189.819	-193.787	-198.669	-197.754	-198.059	-191.65	-193.787	-195.007	-201.721	-193.176	-191.345	-193.787	-198.059	-191.65	-196.228	-190.43	-190.735				-1.966	-103.149	-83.9233	-88.501	-86.9751	-102.844	-98.2666	-105.591	-91.8579	-95.52	-90.9424	-107.422	-88.1958	-95.2148	-100.708	-116.272	-84.5337	-90.0269	-104.675	-91.8579				9.4
			-3.26	-175.781	-193.176	-191.04	-193.481	-199.89	-196.533	-198.059	-193.787	-193.176	-195.618	-201.416	-192.871	-191.345	-194.397	-199.28	-192.261	-195.923	-189.514	-191.65				-1.962	-104.065	-83.313	-88.1958	-86.3647	-103.455	-97.9614	-104.98	-92.1631	-96.1304	-92.1631	-107.117	-88.1958	-96.4355	-101.013	-116.272	-84.5337	-90.9424	-104.37	-91.8579				9.5
			-3.25601	-177.917	-191.956	-189.514	-195.007	-200.195	-197.449	-198.059	-191.65	-193.787	-194.092	-201.721	-194.702	-192.261	-194.702	-198.975	-191.65	-195.923	-190.125	-191.65				-1.95801	-103.149	-82.7026	-87.2803	-87.2803	-103.149	-98.5718	-105.896	-91.8579	-95.8252	-91.5527	-106.506	-87.5854	-95.52	-100.708	-117.798	-83.9233	-90.0269	-104.675	-91.2476				9.6
			-3.25201	-176.697	-193.176	-190.43	-194.702	-198.364	-197.144	-197.754	-192.871	-193.176	-195.923	-201.111	-192.871	-191.65	-194.397	-197.754	-192.261	-196.228	-190.43	-191.65				-1.95399	-102.539	-82.7026	-87.5854	-86.9751	-103.455	-98.5718	-105.286	-92.4683	-95.52	-90.6372	-106.812	-88.1958	-94.9097	-100.708	-116.882	-84.5337	-90.332	-104.37	-92.4683				9.7
			-3.24799	-178.223	-192.261	-190.43	-194.702	-198.059	-196.838	-198.364	-191.956	-193.787	-195.618	-202.026	-193.787	-192.261	-194.702	-198.669	-191.65	-195.618	-189.209	-191.65				-1.95	-103.149	-83.0078	-87.8906	-86.3647	-103.149	-98.877	-105.286	-90.9424	-95.8252	-91.8579	-107.422	-87.8906	-94.9097	-100.403	-117.188	-84.5337	-90.0269	-102.844	-92.1631				9.8
			-3.244	-177.917	-192.566	-191.345	-194.397	-200.5	-196.228	-197.449	-191.65	-193.176	-195.618	-201.416	-192.261	-191.04	-193.787	-199.28	-191.956	-196.838	-190.125	-192.261				-1.946	-102.844	-83.0078	-87.8906	-86.6699	-103.149	-98.2666	-105.591	-91.5527	-95.52	-91.8579	-107.727	-87.8906	-94.9097	-101.624	-116.882	-84.2285	-89.1113	-104.065	-93.0786				9.9
			-3.24	-177.612	-192.871	-191.345	-194.092	-199.28	-196.228	-197.449	-193.787	-193.176	-195.312	-201.111	-193.176	-190.43	-195.007	-199.89	-191.956	-196.533	-189.819	-191.04				-1.942	-102.234	-82.3975	-86.9751	-86.3647	-104.675	-99.4873	-104.98	-92.4683	-95.8252	-91.8579	-106.506	-87.8906	-94.9097	-100.708	-117.188	-85.144	-90.0269	-104.065	-93.0786				10
			-3.236	-176.697	-192.261	-191.04	-195.618	-200.5	-196.838	-197.754	-191.956	-193.481	-193.787	-201.416	-194.702	-192.566	-194.092	-198.669	-191.04	-196.533	-189.819	-191.65				-1.938	-101.929	-83.313	-87.2803	-86.6699	-103.76	-99.1821	-105.591	-91.5527	-95.52	-90.9424	-106.812	-87.5854	-93.9941	-101.013	-116.882	-84.5337	-89.4165	-103.76	-92.4683				10.1
			-3.232	-176.697	-193.176	-190.125	-194.397	-199.585	-195.312	-197.144	-193.176	-192.871	-195.923	-200.806	-193.787	-191.956	-194.397	-198.669	-191.956	-196.838	-189.819	-192.871				-1.934	-102.234	-83.0078	-87.8906	-86.0596	-103.455	-97.9614	-105.286	-91.5527	-95.2148	-90.9424	-107.727	-88.501	-94.9097	-101.013	-116.577	-84.2285	-89.7217	-103.149	-93.9941				10.2
			-3.22801	-178.528	-192.566	-190.125	-194.397	-200.5	-195.923	-197.754	-190.125	-193.481	-194.702	-202.026	-194.092	-191.65	-194.702	-199.585	-191.04	-196.228	-189.514	-192.261				-1.93001	-101.929	-82.3975	-86.9751	-86.3647	-103.76	-99.1821	-105.591	-91.2476	-95.2148	-91.5527	-106.812	-88.1958	-94.2993	-101.013	-117.798	-84.5337	-89.7217	-103.455	-93.9941				10.3
			-3.22399	-177.612	-192.566	-191.04	-195.312	-200.195	-195.923	-197.449	-192.261	-193.176	-195.312	-200.806	-192.566	-191.345	-194.092	-198.669	-191.956	-197.144	-190.125	-192.871				-1.92599	-100.403	-83.313	-87.2803	-86.0596	-104.37	-99.4873	-105.286	-91.5527	-95.2148	-90.9424	-107.117	-88.1958	-92.7734	-101.929	-117.188	-84.8389	-89.4165	-104.065	-94.6045				10.4
			-3.21999	-177.307	-192.566	-191.956	-194.397	-201.111	-195.923	-197.144	-193.176	-192.566	-195.618	-201.111	-193.481	-191.345	-195.312	-199.585	-191.345	-196.838	-189.209	-191.956				-1.922	-101.624	-83.0078	-86.9751	-85.7544	-104.675	-99.1821	-104.675	-90.6372	-95.8252	-91.5527	-107.117	-88.1958	-93.689	-101.013	-116.882	-85.144	-89.7217	-102.844	-94.6045				10.5
			-3.216	-177.307	-192.261	-191.345	-195.007	-201.416	-195.312	-197.449	-191.956	-193.176	-194.702	-201.111	-194.092	-192.261	-194.397	-199.585	-191.04	-197.144	-188.904	-192.871				-1.918	-101.013	-83.0078	-86.6699	-86.0596	-103.76	-98.877	-105.591	-90.9424	-94.9097	-91.5527	-107.727	-88.1958	-93.689	-101.624	-117.188	-83.9233	-89.4165	-103.149	-94.6045				10.6
			-3.212	-176.697	-193.176	-190.735	-195.312	-200.806	-194.397	-196.838	-193.481	-192.566	-195.007	-200.5	-194.092	-191.345	-194.702	-200.195	-191.65	-197.144	-189.514	-192.871				-1.914	-100.403	-82.0923	-86.3647	-85.4492	-104.675	-98.877	-104.98	-91.8579	-95.2148	-91.2476	-106.201	-89.1113	-93.3838	-101.318	-117.188	-84.5337	-89.4165	-103.455	-95.52				10.7
			-3.208	-178.223	-191.956	-191.65	-195.923	-200.806	-195.618	-198.059	-192.871	-193.176	-195.007	-201.416	-194.702	-192.566	-194.702	-198.975	-190.735	-196.838	-189.209	-194.092				-1.91	-100.708	-82.0923	-86.0596	-86.0596	-104.675	-100.098	-105.286	-90.9424	-94.9097	-90.9424	-105.896	-88.1958	-92.7734	-101.318	-117.493	-84.8389	-89.4165	-103.149	-95.2148				10.8
			-3.204	-177.612	-192.566	-190.735	-194.702	-200.5	-194.397	-196.533	-191.956	-192.566	-195.923	-200.806	-194.092	-192.261	-194.092	-198.669	-191.65	-198.059	-189.819	-193.787				-1.906	-100.403	-83.6182	-87.5854	-85.7544	-104.37	-98.5718	-104.98	-91.2476	-94.2993	-90.6372	-107.422	-88.501	-92.4683	-101.624	-117.188	-83.9233	-89.7217	-102.844	-95.8252				10.9
			-3.20001	-177.917	-192.871	-191.956	-194.702	-200.5	-194.397	-197.144	-193.481	-192.566	-195.923	-200.806	-192.871	-190.735	-195.007	-200.195	-191.04	-196.838	-188.904	-193.176				-1.90201	-101.013	-82.3975	-86.0596	-85.144	-105.286	-99.1821	-104.98	-90.6372	-94.9097	-92.4683	-106.506	-88.501	-93.0786	-100.708	-118.103	-84.8389	-89.4165	-102.539	-96.1304				11
			-3.19599	-177.612	-192.261	-191.65	-196.228	-201.416	-195.312	-197.144	-193.481	-192.871	-195.312	-201.111	-194.397	-191.345	-194.397	-200.195	-190.735	-197.754	-189.209	-192.871				-1.89799	-99.4873	-83.0078	-85.7544	-85.7544	-104.98	-100.098	-104.98	-91.5527	-94.2993	-91.5527	-106.201	-87.8906	-91.5527	-101.624	-117.493	-84.2285	-89.1113	-103.76	-96.1304				11.1
			-3.19199	-176.392	-192.871	-192.261	-195.007	-201.721	-194.397	-196.533	-193.481	-191.956	-195.618	-200.5	-194.397	-191.65	-194.397	-198.975	-191.345	-197.449	-189.209	-192.566				-1.894	-100.098	-82.3975	-85.7544	-85.4492	-105.591	-99.1821	-103.76	-91.5527	-94.6045	-90.6372	-105.896	-88.1958	-92.1631	-101.013	-117.188	-84.5337	-90.0269	-102.844	-96.7407				11.2
			-3.188	-177.307	-192.261	-191.04	-195.312	-201.721	-194.092	-197.144	-193.176	-192.871	-195.007	-201.416	-195.618	-192.871	-194.702	-200.195	-190.735	-197.144	-188.904	-193.176				-1.89	-100.403	-82.7026	-85.4492	-86.0596	-104.37	-99.4873	-104.98	-90.6372	-93.9941	-90.9424	-106.201	-88.501	-92.7734	-101.318	-117.798	-83.9233	-89.4165	-102.539	-96.7407				11.3
			-3.184	-177.612	-192.871	-190.125	-195.923	-201.721	-193.176	-196.228	-191.956	-192.261	-195.618	-200.5	-194.092	-191.65	-194.092	-199.585	-191.65	-198.364	-189.514	-193.787				-1.886	-99.1821	-82.3975	-85.7544	-85.7544	-104.98	-99.1821	-104.675	-91.5527	-93.689	-91.2476	-106.201	-88.8062	-91.8579	-101.624	-117.798	-83.6182	-89.1113	-102.844	-97.6562				11.4
			-3.18	-178.223	-192.566	-192.566	-195.618	-200.5	-194.092	-196.838	-193.787	-191.956	-196.533	-200.806	-193.481	-191.65	-195.007	-200.5	-190.735	-197.754	-188.904	-193.176				-1.882	-100.098	-82.0923	-84.5337	-85.144	-105.896	-100.403	-104.065	-90.9424	-94.2993	-91.5527	-105.591	-87.8906	-91.5527	-101.318	-118.103	-85.144	-89.4165	-102.234	-97.0459				11.5
			-3.176	-177.917	-191.956	-191.65	-195.618	-201.416	-194.092	-196.228	-192.566	-192.566	-195.618	-200.806	-194.397	-191.956	-194.397	-198.975	-190.735	-197.754	-188.904	-191.956				-1.878	-99.1821	-83.6182	-85.144	-85.7544	-105.591	-99.1821	-104.065	-90.9424	-93.3838	-90.6372	-106.506	-88.1958	-90.9424	-101.929	-117.798	-84.2285	-89.4165	-102.539	-97.3511				11.6
			-3.17201	-177.002	-192.566	-192.566	-195.007	-201.721	-192.871	-195.923	-194.397	-191.65	-196.838	-200.195	-194.092	-191.04	-194.702	-200.5	-191.04	-197.754	-188.904	-193.787				-1.87401	-99.4873	-82.7026	-84.5337	-85.4492	-105.896	-99.1821	-104.065	-90.6372	-93.3838	-91.5527	-105.591	-89.1113	-92.1631	-101.013	-117.493	-84.2285	-90.0269	-101.624	-97.6562				11.7
			-3.16799	-177.612	-191.956	-191.65	-195.923	-202.332	-194.092	-196.838	-193.176	-192.261	-195.007	-201.111	-195.618	-191.65	-194.702	-200.5	-190.125	-197.449	-188.599	-193.176				-1.86999	-98.5718	-82.0923	-83.313	-86.0596	-105.896	-99.7925	-104.37	-90.9424	-93.3838	-91.2476	-105.286	-88.501	-91.2476	-101.013	-118.408	-84.5337	-88.8062	-102.539	-97.9614				11.8
			-3.16399	-177.002	-192.566	-191.956	-196.838	-202.026	-193.481	-195.618	-192.871	-191.65	-196.228	-200.195	-194.702	-191.956	-194.397	-199.28	-191.04	-198.364	-189.514	-193.787				-1.866	-98.5718	-82.7026	-84.2285	-85.4492	-106.506	-99.1821	-103.149	-90.9424	-92.4683	-90.6372	-105.286	-88.8062	-90.9424	-101.624	-117.798	-84.5337	-89.7217	-102.539	-98.877				11.9
			-3.16	-178.528	-191.956	-191.956	-195.312	-200.5	-192.871	-196.228	-193.176	-191.956	-196.838	-200.5	-194.702	-192.566	-195.007	-200.195	-190.125	-197.754	-188.599	-193.787				-1.862	-99.4873	-82.7026	-84.2285	-85.144	-106.506	-99.1821	-104.065	-89.7217	-93.0786	-91.2476	-105.591	-88.501	-91.5527	-101.318	-118.408	-84.8389	-90.0269	-101.318	-98.2666				12
			-3.156	-177.917	-191.65	-192.871	-196.533	-202.332	-192.566	-195.923	-192.261	-191.956	-196.533	-200.5	-194.092	-191.345	-194.397	-200.195	-190.43	-198.364	-188.599	-194.397				-1.858	-98.5718	-82.7026	-83.6182	-85.7544	-105.896	-98.5718	-104.065	-90.6372	-92.1631	-91.5527	-105.591	-89.1113	-90.6372	-101.318	-118.408	-83.9233	-89.7217	-102.234	-98.5718				12.1
			-3.152	-177.612	-192.566	-193.176	-195.618	-200.806	-192.566	-195.618	-194.092	-191.345	-197.144	-200.195	-194.092	-190.43	-195.007	-201.111	-190.735	-198.364	-188.904	-192.566				-1.854	-98.5718	-82.3975	-83.0078	-85.4492	-107.422	-99.4873	-102.539	-90.9424	-92.7734	-91.2476	-104.675	-88.8062	-90.6372	-101.013	-119.019	-85.4492	-90.332	-101.929	-99.1821				12.2
			-3.148	-177.307	-191.345	-192.566	-195.923	-202.332	-193.481	-196.228	-192.871	-192.261	-195.923	-200.806	-195.618	-191.956	-194.702	-200.5	-190.125	-197.754	-188.599	-192.871				-1.85	-98.5718	-83.0078	-82.7026	-86.3647	-106.506	-99.4873	-103.455	-90.332	-92.4683	-90.6372	-104.675	-88.8062	-90.332	-101.013	-118.408	-84.5337	-90.332	-101.929	-99.4873				12.3
			-3.14401	-176.697	-192.261	-192.261	-195.923	-202.332	-191.65	-195.618	-194.397	-191.65	-196.533	-200.195	-195.618	-191.65	-194.397	-200.5	-190.735	-198.975	-189.209	-194.702				-1.84601	-98.5718	-82.7026	-83.313	-85.4492	-106.201	-98.2666	-103.455	-90.6372	-91.5527	-90.6372	-104.98	-89.7217	-91.2476	-101.318	-118.103	-84.2285	-90.6372	-101.624	-99.7925				12.4
			-3.13999	-178.528	-191.956	-192.261	-196.228	-201.721	-191.956	-196.228	-192.261	-191.04	-196.533	-200.5	-194.702	-191.65	-195.312	-201.416	-189.819	-198.059	-188.293	-194.092				-1.84199	-98.5718	-81.4819	-82.0923	-85.144	-107.117	-98.877	-102.844	-90.332	-91.8579	-91.8579	-104.065	-88.501	-91.2476	-101.013	-119.629	-84.8389	-89.7217	-101.624	-99.4873				12.5
			-3.13599	-177.612	-191.65	-192.261	-197.754	-201.111	-192.871	-195.923	-193.176	-191.345	-197.144	-200.195	-194.702	-191.956	-194.702	-200.195	-190.125	-198.669	-188.904	-194.702				-1.838	-97.9614	-82.7026	-83.0078	-86.0596	-107.117	-98.5718	-102.844	-90.9424	-91.5527	-90.6372	-104.675	-88.1958	-90.0269	-100.708	-119.019	-84.8389	-90.9424	-102.234	-100.098				12.6
			-3.132	-177.917	-191.956	-193.787	-195.312	-199.89	-191.65	-195.312	-193.787	-190.735	-197.449	-199.585	-194.092	-191.345	-195.312	-200.806	-190.125	-198.364	-188.293	-194.092				-1.834	-98.5718	-83.0078	-82.3975	-85.4492	-107.422	-98.5718	-102.539	-89.7217	-91.8579	-91.2476	-104.37	-89.7217	-91.2476	-100.098	-118.713	-85.7544	-91.5527	-101.013	-100.098				12.7
			-3.128	-177.307	-191.345	-193.481	-195.923	-203.247	-191.956	-196.228	-193.176	-191.956	-196.838	-200.806	-195.007	-191.956	-195.007	-201.416	-189.514	-198.059	-187.683	-194.092				-1.83	-98.2666	-82.7026	-82.0923	-86.3647	-106.812	-98.877	-102.844	-89.7217	-91.2476	-91.5527	-104.675	-89.1113	-91.2476	-101.013	-118.713	-85.144	-89.7217	-101.624	-100.098				12.8
			-3.124	-177.612	-192.261	-192.871	-196.533	-201.721	-191.65	-195.618	-193.481	-190.735	-196.533	-199.89	-195.007	-190.735	-195.007	-201.416	-190.125	-198.975	-188.904	-194.397				-1.826	-97.9614	-81.7871	-81.4819	-85.7544	-107.727	-98.877	-101.318	-90.9424	-90.9424	-91.2476	-103.455	-89.1113	-90.6372	-100.708	-119.324	-85.4492	-90.9424	-101.929	-100.708				12.9
			-3.12	-177.612	-191.65	-193.481	-196.228	-202.026	-192.261	-195.618	-193.481	-191.04	-196.533	-200.5	-195.312	-192.261	-195.618	-201.111	-189.209	-198.059	-187.988	-195.618				-1.822	-98.2666	-82.0923	-81.1768	-85.7544	-107.727	-99.1821	-101.929	-90.0269	-91.5527	-90.6372	-103.149	-88.8062	-90.9424	-100.098	-119.934	-86.0596	-91.2476	-101.013	-100.403				13
			-3.11601	-177.307	-191.345	-192.566	-196.838	-201.721	-191.04	-195.923	-192.871	-191.345	-196.838	-199.89	-195.007	-192.261	-194.702	-200.195	-189.514	-198.975	-188.599	-195.312				-1.81801	-97.3511	-83.0078	-82.3975	-85.7544	-106.812	-97.9614	-101.624	-90.332	-91.5527	-90.332	-104.37	-89.4165	-90.9424	-100.708	-119.324	-85.4492	-90.6372	-101.318	-101.013				13.1
			-3.11199	-178.528	-191.65	-193.787	-196.228	-201.721	-190.735	-195.007	-193.787	-190.735	-198.669	-199.28	-193.787	-190.735	-195.312	-201.416	-189.514	-198.669	-187.988	-195.007				-1.81399	-98.2666	-81.4819	-81.4819	-85.4492	-107.727	-98.5718	-101.318	-90.0269	-91.8579	-91.5527	-103.455	-88.501	-91.5527	-100.098	-120.544	-86.6699	-91.2476	-100.403	-100.098				13.2
			-3.108	-177.917	-191.04	-193.787	-197.144	-202.332	-192.261	-195.923	-194.092	-191.65	-197.144	-200.195	-194.702	-191.65	-195.312	-201.111	-188.904	-198.364	-187.683	-194.397				-1.81	-97.6562	-82.7026	-81.1768	-86.3647	-107.727	-98.877	-101.013	-90.332	-90.9424	-90.9424	-104.065	-88.501	-90.6372	-100.403	-119.934	-86.6699	-91.5527	-101.318	-100.708				13.3
			-3.104	-176.697	-191.956	-193.787	-196.228	-203.552	-191.345	-195.007	-193.787	-190.735	-197.144	-199.585	-195.007	-190.735	-195.007	-200.806	-189.819	-199.28	-188.599	-194.397				-1.806	-97.9614	-82.3975	-81.7871	-86.0596	-108.337	-97.9614	-100.403	-90.332	-91.5527	-90.9424	-103.76	-89.7217	-90.6372	-99.7925	-119.019	-86.9751	-92.1631	-100.708	-101.013				13.4
			-3.1	-177.917	-191.04	-193.481	-195.923	-202.332	-190.735	-195.923	-196.228	-191.345	-197.449	-199.89	-195.007	-191.65	-195.312	-201.721	-188.904	-198.364	-187.988	-194.702				-1.802	-97.6562	-82.3975	-81.1768	-86.0596	-108.032	-98.2666	-101.318	-89.7217	-91.2476	-91.2476	-103.76	-89.1113	-91.5527	-99.7925	-120.239	-86.3647	-91.5527	-100.708	-101.013				13.5
			-3.096	-177.612	-191.345	-191.65	-197.449	-202.637	-190.735	-195.312	-193.176	-191.345	-196.838	-199.585	-195.312	-191.65	-195.007	-201.111	-189.514	-198.975	-188.293	-195.007				-1.798	-97.6562	-82.0923	-81.4819	-86.0596	-107.727	-97.6562	-99.7925	-90.9424	-91.2476	-90.6372	-103.455	-89.1113	-90.9424	-100.098	-120.544	-86.6699	-91.5527	-101.013	-101.318				13.6
			-3.092	-178.528	-191.04	-194.397	-196.838	-201.111	-191.04	-194.397	-194.397	-190.43	-199.585	-199.28	-194.397	-191.345	-195.923	-201.416	-189.209	-198.975	-187.988	-195.312				-1.794	-98.2666	-81.7871	-80.5664	-85.4492	-108.337	-98.877	-100.098	-90.332	-92.1631	-90.9424	-103.149	-88.8062	-91.2476	-99.1821	-120.85	-88.1958	-92.4683	-100.098	-100.403				13.7
			-3.08801	-178.223	-190.735	-193.176	-196.228	-202.637	-191.65	-195.618	-193.176	-191.345	-197.754	-199.89	-194.702	-192.261	-194.702	-200.806	-188.599	-198.364	-187.683	-193.481				-1.79001	-97.6562	-82.7026	-81.7871	-86.3647	-107.727	-97.6562	-100.708	-90.0269	-91.2476	-90.6372	-104.065	-89.4165	-90.9424	-99.7925	-120.239	-87.2803	-91.8579	-100.403	-101.013				13.8
			-3.08399	-176.697	-191.65	-194.397	-196.228	-202.332	-190.125	-195.007	-193.481	-190.735	-198.975	-198.975	-194.397	-190.43	-195.312	-201.721	-189.514	-198.975	-188.293	-195.923				-1.78599	-97.9614	-82.0923	-81.7871	-86.0596	-108.643	-97.6562	-99.7925	-90.0269	-91.8579	-91.5527	-103.455	-89.4165	-91.8579	-99.1821	-120.239	-87.5854	-92.7734	-99.7925	-101.624				13.9
			-3.08	-178.223	-190.735	-194.092	-196.228	-202.942	-191.345	-195.618	-194.092	-191.04	-197.449	-199.89	-195.007	-191.04	-195.618	-202.332	-188.293	-198.669	-187.378	-193.787				-1.782	-97.9614	-81.7871	-80.5664	-86.0596	-108.948	-98.2666	-99.4873	-90.6372	-91.8579	-90.9424	-102.844	-88.501	-90.9424	-99.1821	-120.85	-87.8906	-92.4683	-100.403	-101.013				14
			-3.076	-176.697	-191.04	-193.481	-197.449	-202.637	-191.345	-195.923	-193.481	-191.04	-197.449	-199.28	-195.923	-191.65	-195.007	-200.5	-189.209	-199.28	-188.599	-194.702				-1.778	-97.6562	-82.0923	-81.7871	-85.7544	-108.643	-97.6562	-98.877	-90.9424	-91.5527	-90.0269	-103.149	-89.4165	-90.9424	-99.1821	-120.239	-87.8906	-92.7734	-100.403	-101.624				14.1
			-3.072	-177.917	-191.04	-193.481	-196.228	-200.5	-190.125	-194.702	-194.092	-190.43	-198.975	-198.975	-194.702	-191.956	-196.533	-202.026	-188.599	-198.669	-187.988	-195.007				-1.774	-97.9614	-82.0923	-81.4819	-85.7544	-108.337	-97.9614	-99.1821	-89.7217	-92.4683	-90.6372	-103.455	-88.501	-92.4683	-97.9614	-121.155	-88.1958	-92.1631	-99.4873	-100.708				14.2
			-3.068	-178.528	-190.735	-193.176	-196.838	-202.637	-190.735	-195.312	-191.345	-191.345	-198.669	-199.585	-194.702	-191.65	-195.312	-201.416	-188.599	-198.669	-187.073	-195.007				-1.77	-97.6562	-81.7871	-81.7871	-86.3647	-108.337	-97.3511	-98.877	-90.9424	-92.1631	-90.9424	-103.76	-88.1958	-91.8579	-98.877	-120.85	-88.1958	-91.8579	-100.098	-101.318				14.3
			-3.064	-177.612	-191.345	-195.312	-196.838	-201.721	-190.125	-195.312	-194.092	-190.735	-199.28	-198.975	-193.787	-190.735	-195.618	-201.721	-188.904	-198.975	-187.988	-193.787				-1.766	-98.2666	-81.4819	-81.4819	-86.0596	-109.558	-97.6562	-98.5718	-90.332	-92.7734	-90.6372	-102.844	-88.1958	-91.8579	-98.5718	-120.85	-89.1113	-93.689	-99.7925	-101.318				14.4
			-3.06001	-177.307	-190.125	-194.397	-195.618	-202.026	-191.04	-195.007	-193.787	-190.735	-197.754	-199.28	-195.007	-191.65	-195.923	-201.416	-188.293	-198.669	-187.683	-192.566				-1.76201	-97.9614	-82.0923	-81.7871	-86.6699	-108.948	-97.9614	-98.877	-89.7217	-93.0786	-90.332	-103.76	-88.501	-91.2476	-98.5718	-120.544	-88.8062	-92.7734	-99.4873	-101.013				14.5
			-3.05599	-176.697	-191.04	-193.787	-196.838	-202.332	-189.819	-195.618	-192.871	-190.735	-198.975	-198.975	-195.007	-191.65	-195.312	-201.721	-189.209	-199.28	-188.293	-196.228				-1.75799	-97.3511	-81.7871	-82.7026	-86.0596	-109.253	-97.0459	-97.9614	-90.0269	-93.0786	-90.332	-103.149	-89.1113	-92.1631	-98.5718	-119.934	-88.1958	-92.7734	-99.4873	-101.624				14.6
			-3.052	-178.223	-190.735	-194.702	-196.533	-201.721	-190.43	-195.312	-195.007	-190.125	-198.669	-198.669	-195.312	-191.04	-196.838	-202.637	-188.599	-198.364	-187.378	-195.007				-1.754	-98.2666	-80.5664	-81.1768	-86.0596	-109.558	-97.9614	-97.6562	-89.7217	-93.9941	-90.9424	-102.539	-87.8906	-92.4683	-97.9614	-121.46	-89.1113	-93.0786	-99.4873	-101.013				14.7
			-3.048	-178.223	-190.125	-193.787	-197.449	-202.026	-190.735	-195.618	-194.092	-191.65	-198.364	-199.28	-195.007	-192.566	-195.923	-201.111	-188.293	-198.669	-187.378	-195.007				-1.75	-97.6562	-81.4819	-82.0923	-86.3647	-109.253	-97.3511	-97.6562	-90.332	-93.689	-89.7217	-103.455	-88.1958	-91.2476	-98.2666	-120.544	-88.8062	-93.0786	-100.098	-101.624				14.8
			-3.044	-177.917	-190.735	-194.702	-196.838	-199.89	-189.819	-194.092	-193.176	-190.735	-200.195	-198.669	-194.397	-191.345	-195.923	-201.416	-188.904	-198.975	-188.293	-195.312				-1.746	-98.2666	-81.4819	-82.7026	-86.3647	-109.558	-97.6562	-97.6562	-89.4165	-94.2993	-90.6372	-102.539	-88.501	-92.4683	-97.6562	-120.544	-89.4165	-93.689	-98.877	-101.624				14.9
			-3.04	-177.307	-190.125	-195.618	-195.923	-202.332	-190.735	-196.228	-193.787	-190.735	-198.975	-198.975	-194.397	-191.04	-196.228	-202.026	-187.988	-198.059	-187.378	-194.702				-1.742	-97.9614	-81.4819	-82.3975	-87.2803	-109.558	-97.0459	-97.6562	-89.1113	-93.689	-91.2476	-103.455	-87.2803	-91.5527	-98.2666	-120.544	-88.8062	-93.3838	-98.877	-101.013				15
			-3.036	-177.307	-191.04	-194.702	-197.144	-201.721	-190.125	-195.007	-193.481	-190.43	-198.364	-198.669	-195.007	-191.04	-195.618	-202.026	-188.904	-198.364	-187.988	-195.312				-1.738	-97.9614	-80.8716	-82.0923	-86.0596	-110.779	-97.0459	-96.4355	-90.332	-94.2993	-90.332	-102.844	-88.501	-91.5527	-97.9614	-120.544	-89.4165	-94.2993	-99.7925	-101.929				15.1
			-3.03201	-177.612	-190.125	-195.312	-196.228	-201.416	-190.43	-195.923	-194.092	-190.735	-197.754	-198.364	-195.007	-191.956	-196.533	-202.026	-187.988	-198.669	-187.378	-195.312				-1.73401	-97.9614	-80.8716	-82.0923	-86.0596	-110.168	-97.6562	-96.7407	-89.7217	-94.9097	-90.332	-101.929	-88.1958	-91.8579	-97.3511	-120.544	-90.0269	-93.689	-98.877	-101.624				15.2
			-3.02799	-177.917	-189.819	-194.092	-196.838	-202.332	-190.125	-194.702	-193.481	-191.65	-199.28	-198.669	-195.007	-192.261	-196.228	-201.416	-187.988	-198.364	-187.683	-195.923				-1.72999	-97.3511	-81.4819	-83.313	-86.9751	-109.253	-97.3511	-97.0459	-89.7217	-94.2993	-89.7217	-102.844	-88.1958	-92.4683	-98.2666	-119.934	-89.4165	-93.0786	-98.877	-101.929				15.3
			-3.024	-178.528	-190.43	-195.007	-196.838	-200.806	-189.514	-195.007	-194.397	-190.43	-199.28	-197.754	-193.481	-191.04	-196.533	-202.026	-188.599	-199.28	-187.988	-195.923				-1.726	-97.9614	-80.2612	-82.3975	-86.3647	-110.779	-97.6562	-96.4355	-89.4165	-94.9097	-90.9424	-101.929	-87.2803	-93.0786	-97.6562	-120.85	-90.0269	-93.9941	-98.877	-101.929				15.4
			-3.02	-178.528	-189.819	-195.618	-196.533	-201.111	-190.735	-195.923	-194.092	-191.04	-199.28	-198.364	-193.787	-191.65	-196.533	-201.416	-187.683	-198.059	-186.768	-194.702				-1.722	-97.9614	-80.8716	-83.0078	-86.9751	-111.084	-97.3511	-96.4355	-90.0269	-94.9097	-90.332	-102.234	-86.6699	-91.8579	-98.2666	-120.239	-89.4165	-94.2993	-99.4873	-101.929				15.5
			-3.016	-176.697	-190.43	-195.312	-196.533	-202.332	-189.819	-195.923	-193.481	-191.04	-198.975	-197.754	-194.702	-191.04	-196.228	-201.111	-188.904	-198.975	-187.988	-195.312				-1.718	-97.9614	-81.1768	-83.6182	-86.0596	-111.389	-96.7407	-96.1304	-89.4165	-95.8252	-90.0269	-101.929	-88.501	-92.1631	-98.2666	-119.629	-90.0269	-94.2993	-98.877	-101.929				15.6
			-3.012	-177.917	-190.125	-195.618	-195.618	-202.026	-189.819	-195.312	-195.618	-190.735	-199.89	-197.754	-194.092	-191.04	-196.838	-202.942	-188.293	-198.669	-187.988	-195.312				-1.714	-97.9614	-80.8716	-83.0078	-86.6699	-110.779	-97.3511	-96.4355	-89.1113	-95.8252	-90.6372	-101.929	-87.2803	-92.1631	-97.9614	-120.239	-90.0269	-93.9941	-98.5718	-101.318				15.7
			-3.008	-177.307	-190.125	-193.481	-197.144	-202.332	-190.125	-195.618	-193.481	-191.65	-198.364	-198.059	-195.618	-191.345	-196.533	-202.026	-187.988	-198.364	-187.988	-195.618				-1.71	-97.6562	-80.5664	-83.0078	-86.6699	-111.084	-96.7407	-95.52	-90.0269	-95.2148	-90.332	-101.929	-87.5854	-91.5527	-98.2666	-119.629	-89.4165	-93.689	-99.7925	-102.539				15.8
			-3.00401	-177.917	-190.125	-196.228	-197.144	-200.806	-190.125	-194.702	-193.787	-190.735	-200.806	-197.449	-194.092	-191.65	-196.838	-201.721	-187.988	-198.975	-187.683	-196.228				-1.70601	-97.9614	-80.2612	-82.7026	-86.3647	-112	-97.3511	-95.2148	-89.4165	-96.4355	-90.332	-101.318	-87.5854	-92.1631	-98.2666	-119.934	-90.332	-94.2993	-98.5718	-102.234				15.9
			-2.99999	-178.528	-189.514	-194.397	-195.923	-201.416	-190.43	-195.923	-193.481	-191.04	-199.89	-198.059	-193.787	-192.566	-196.838	-201.416	-187.683	-198.669	-187.073	-194.092				-1.70199	-97.3511	-81.1768	-83.9233	-86.9751	-110.779	-96.7407	-96.4355	-89.1113	-96.1304	-89.7217	-101.929	-87.2803	-92.1631	-99.4873	-119.019	-89.4165	-93.689	-98.5718	-102.539				16
			-2.996	-176.697	-190.43	-195.312	-196.838	-200.806	-189.514	-195.923	-193.787	-190.735	-199.89	-197.449	-193.481	-190.735	-196.228	-201.721	-188.599	-199.585	-188.293	-196.533				-1.698	-97.9614	-80.2612	-83.313	-86.6699	-111.694	-96.7407	-95.52	-89.1113	-96.7407	-90.332	-101.318	-87.5854	-92.4683	-98.5718	-119.324	-90.332	-94.2993	-98.5718	-102.539				16.1
			-2.992	-178.223	-189.514	-195.923	-195.923	-200.806	-190.735	-195.312	-194.702	-190.43	-199.89	-197.449	-193.787	-191.04	-197.449	-202.637	-187.683	-197.754	-187.683	-194.397				-1.694	-97.3511	-79.9561	-82.7026	-86.9751	-112.61	-97.3511	-95.52	-89.4165	-97.0459	-90.6372	-101.013	-86.9751	-91.5527	-98.5718	-119.629	-90.332	-94.2993	-99.1821	-101.624				16.2
			-2.988	-176.697	-189.819	-195.007	-196.228	-202.026	-190.43	-195.007	-193.481	-191.345	-198.669	-197.449	-195.312	-192.261	-196.533	-201.111	-187.988	-198.669	-187.683	-194.702				-1.69	-97.0459	-80.8716	-83.6182	-86.3647	-111.694	-96.4355	-95.52	-89.1113	-96.4355	-89.4165	-101.013	-88.1958	-90.9424	-99.1821	-118.103	-90.0269	-94.2993	-99.1821	-103.149				16.3
			-2.984	-177.612	-190.125	-195.007	-196.228	-200.806	-189.209	-195.007	-194.702	-190.43	-199.89	-196.838	-194.397	-191.956	-197.144	-202.332	-187.988	-198.975	-187.988	-195.618				-1.686	-97.6562	-80.5664	-83.0078	-86.3647	-111.694	-97.0459	-95.8252	-88.501	-97.0459	-90.6372	-100.708	-87.5854	-92.7734	-99.1821	-118.713	-90.332	-93.689	-98.5718	-102.844				16.4
			-2.98	-178.528	-189.514	-194.092	-196.228	-201.416	-190.735	-196.533	-193.176	-191.04	-199.89	-197.754	-194.092	-191.956	-197.144	-202.026	-187.683	-198.364	-187.378	-194.702				-1.68201	-97.0459	-80.2612	-83.6182	-87.5854	-112	-96.1304	-95.52	-89.4165	-96.7407	-90.0269	-101.013	-86.3647	-91.2476	-100.098	-118.713	-89.7217	-93.3838	-99.1821	-103.149				16.5
			-2.97601	-177.612	-190.125	-195.923	-197.754	-200.5	-189.819	-195.007	-193.787	-191.345	-200.5	-196.838	-193.176	-191.345	-197.144	-201.111	-188.599	-198.364	-188.293	-194.702				-1.67801	-97.6562	-79.9561	-83.0078	-86.6699	-113.22	-96.4355	-94.9097	-89.1113	-97.3511	-89.7217	-100.098	-87.2803	-91.5527	-99.4873	-118.713	-90.332	-94.9097	-99.1821	-103.149				16.6
			-2.97199	-177.612	-189.514	-195.923	-195.312	-201.111	-190.735	-195.618	-194.397	-191.04	-199.89	-197.144	-193.481	-191.65	-197.754	-202.026	-187.683	-198.059	-187.378	-192.566				-1.67399	-97.3511	-80.8716	-83.9233	-86.6699	-112.61	-96.1304	-96.1304	-88.1958	-97.0459	-89.7217	-100.403	-87.2803	-91.2476	-99.7925	-118.103	-89.7217	-94.2993	-98.2666	-103.149				16.7
			-2.968	-176.697	-189.819	-195.312	-196.228	-201.721	-189.819	-195.923	-193.481	-191.345	-199.585	-197.144	-194.702	-191.65	-197.144	-201.721	-187.988	-198.364	-187.683	-195.923				-1.67	-97.0459	-80.5664	-83.9233	-86.6699	-112.61	-95.8252	-95.2148	-89.1113	-97.0459	-90.0269	-99.7925	-87.5854	-91.5527	-100.403	-118.103	-89.7217	-93.9941	-98.877	-103.455				16.8
			-2.964	-177.002	-189.819	-195.923	-196.228	-200.195	-189.819	-195.312	-194.397	-191.04	-199.585	-196.228	-194.397	-190.735	-197.449	-202.942	-188.293	-198.059	-187.988	-194.702				-1.666	-97.6562	-79.9561	-83.313	-86.6699	-113.22	-96.4355	-94.9097	-88.8062	-97.6562	-90.332	-99.7925	-86.9751	-91.5527	-99.7925	-119.019	-90.0269	-94.2993	-98.877	-102.844				16.9
			-2.96	-177.917	-189.209	-195.312	-196.533	-201.111	-191.04	-196.228	-193.787	-191.65	-199.28	-197.144	-194.092	-192.566	-197.449	-201.111	-187.378	-198.059	-187.073	-194.702				-1.662	-96.7407	-80.8716	-83.9233	-86.9751	-112.915	-95.52	-94.9097	-89.4165	-96.7407	-88.8062	-99.7925	-86.9751	-90.9424	-100.708	-117.798	-89.4165	-93.9941	-99.4873	-104.065				17
			-2.956	-177.612	-190.125	-195.618	-196.838	-200.5	-189.514	-195.618	-193.176	-191.04	-199.89	-196.838	-193.481	-192.566	-197.144	-201.416	-188.599	-198.975	-187.988	-195.312				-1.658	-97.3511	-80.8716	-83.9233	-86.3647	-112.915	-95.52	-95.52	-88.501	-97.6562	-89.1113	-99.1821	-87.2803	-92.1631	-100.098	-118.103	-89.7217	-94.2993	-98.5718	-103.455				17.1
			-2.952	-177.917	-189.514	-197.144	-196.228	-200.5	-190.43	-196.228	-193.481	-190.735	-200.195	-196.838	-192.566	-191.04	-198.059	-201.721	-187.683	-197.754	-187.683	-194.092				-1.65401	-97.0459	-80.5664	-83.313	-86.9751	-112.61	-95.2148	-95.8252	-88.8062	-97.3511	-90.0269	-99.4873	-86.6699	-91.5527	-100.708	-118.408	-89.1113	-93.9941	-98.877	-103.455				17.2
			-2.94801	-177.307	-189.819	-195.923	-196.838	-200.5	-190.735	-195.923	-194.397	-191.956	-199.28	-196.228	-193.787	-191.345	-197.449	-201.416	-188.293	-198.364	-188.293	-194.092				-1.65001	-97.0459	-80.8716	-83.9233	-86.6699	-113.525	-94.6045	-94.2993	-89.4165	-97.3511	-89.1113	-98.877	-87.2803	-90.9424	-101.013	-117.798	-89.1113	-95.2148	-99.4873	-103.76				17.3
			-2.94399	-177.002	-189.514	-196.533	-195.618	-199.89	-190.43	-195.923	-195.007	-191.345	-198.364	-196.228	-193.787	-191.345	-198.364	-202.026	-188.293	-198.364	-187.683	-193.481				-1.64599	-97.3511	-80.8716	-83.313	-86.9751	-113.525	-95.2148	-95.2148	-88.501	-97.6562	-89.4165	-98.5718	-87.5854	-91.2476	-100.708	-117.493	-89.1113	-94.6045	-98.5718	-103.76				17.4
			-2.94	-177.612	-189.514	-195.007	-195.618	-201.111	-190.43	-196.228	-193.176	-191.65	-199.585	-196.838	-194.092	-192.871	-197.449	-202.026	-187.988	-198.059	-187.073	-195.007				-1.642	-96.4355	-81.4819	-83.9233	-86.9751	-112.61	-94.9097	-95.52	-89.1113	-96.7407	-88.8062	-99.1821	-86.9751	-91.5527	-101.318	-116.882	-88.8062	-93.3838	-99.4873	-104.37				17.5
			-2.936	-177.917	-190.125	-195.618	-197.144	-199.89	-189.819	-195.618	-194.397	-191.345	-198.975	-195.923	-192.871	-191.65	-197.449	-201.721	-188.599	-198.364	-188.599	-195.007				-1.638	-97.0459	-80.2612	-82.7026	-86.3647	-113.831	-94.9097	-94.9097	-88.8062	-98.2666	-88.8062	-97.9614	-86.6699	-91.8579	-101.318	-118.103	-89.7217	-94.2993	-99.1821	-104.065				17.6
			-2.932	-178.223	-188.904	-195.923	-196.838	-200.806	-191.04	-196.228	-194.397	-191.65	-200.195	-196.533	-191.956	-191.956	-198.364	-201.111	-187.683	-197.449	-187.988	-194.092				-1.634	-96.7407	-80.8716	-83.313	-86.9751	-113.22	-94.6045	-95.52	-89.1113	-97.3511	-88.1958	-98.5718	-86.6699	-90.9424	-101.929	-117.493	-88.8062	-94.6045	-99.4873	-103.455				17.7
			-2.928	-176.392	-189.514	-195.923	-196.228	-200.5	-190.125	-195.923	-193.176	-192.566	-199.28	-196.228	-193.787	-191.956	-197.754	-200.806	-188.599	-198.669	-187.988	-194.702				-1.63	-96.7407	-81.7871	-84.2285	-86.9751	-113.22	-93.9941	-95.52	-88.1958	-97.0459	-87.8906	-97.9614	-87.2803	-90.9424	-101.624	-116.577	-88.501	-94.9097	-98.877	-104.065				17.8
			-2.924	-177.002	-189.209	-196.838	-195.618	-199.89	-190.125	-195.618	-194.702	-191.04	-199.89	-195.618	-192.566	-191.04	-198.059	-202.637	-187.988	-197.754	-187.988	-194.702				-1.62601	-96.7407	-81.1768	-83.313	-86.6699	-112.915	-94.6045	-95.8252	-88.501	-97.3511	-89.1113	-97.9614	-86.6699	-91.2476	-101.929	-116.882	-88.1958	-94.2993	-98.877	-103.76				17.9
			-2.92001	-177.002	-188.904	-194.702	-196.228	-200.806	-191.04	-196.838	-193.787	-191.956	-198.059	-196.533	-194.092	-191.956	-197.754	-201.721	-187.988	-197.754	-187.683	-194.092				-1.62201	-96.1304	-81.4819	-83.6182	-86.9751	-113.525	-93.689	-94.9097	-89.7217	-96.7407	-88.501	-97.6562	-86.9751	-90.6372	-102.844	-116.577	-87.8906	-94.2993	-100.098	-104.675				18
			-2.91599	-177.307	-189.819	-196.228	-196.838	-199.89	-190.43	-195.923	-194.092	-191.65	-198.975	-195.312	-193.176	-192.261	-197.754	-201.111	-188.904	-198.669	-188.599	-196.228				-1.61799	-97.3511	-81.1768	-83.0078	-86.3647	-114.441	-94.2993	-94.9097	-88.8062	-97.6562	-87.8906	-97.0459	-87.2803	-91.5527	-102.234	-116.882	-88.1958	-94.9097	-99.4873	-104.065				18.1
			-2.912	-178.223	-188.904	-195.312	-195.618	-200.195	-190.735	-196.228	-193.787	-191.345	-200.195	-196.228	-192.566	-193.176	-198.669	-201.416	-187.988	-197.754	-187.988	-193.481				-1.614	-96.4355	-82.0923	-83.6182	-87.2803	-112.915	-93.9941	-96.4355	-88.8062	-97.0459	-87.5854	-97.9614	-86.9751	-91.2476	-102.844	-116.577	-87.5854	-94.2993	-99.4873	-104.065				18.2
			-2.908	-176.697	-189.819	-195.618	-196.838	-199.89	-190.125	-195.923	-194.397	-192.261	-198.975	-195.923	-192.261	-191.65	-197.754	-201.111	-188.904	-198.059	-188.904	-195.618				-1.61	-97.0459	-81.1768	-82.7026	-86.3647	-113.525	-93.3838	-95.52	-88.8062	-97.0459	-87.8906	-97.3511	-87.2803	-91.5527	-102.539	-116.882	-88.1958	-94.9097	-99.1821	-104.37				18.3
			-2.904	-177.917	-189.209	-197.144	-196.533	-199.89	-190.43	-195.618	-194.397	-191.65	-199.585	-195.618	-191.956	-191.04	-198.975	-202.026	-188.293	-197.449	-188.599	-193.481				-1.606	-96.4355	-81.1768	-82.7026	-87.2803	-113.831	-93.9941	-96.1304	-89.4165	-96.7407	-88.1958	-97.0459	-86.6699	-91.2476	-102.844	-116.882	-87.5854	-94.9097	-99.7925	-104.37				18.4
			-2.9	-176.697	-188.904	-195.618	-195.007	-200.195	-191.345	-196.533	-194.092	-192.261	-198.669	-195.923	-193.787	-192.566	-198.059	-201.111	-188.293	-197.449	-187.683	-193.481				-1.602	-96.4355	-83.0078	-83.9233	-86.6699	-113.831	-93.3838	-95.52	-89.1113	-95.8252	-87.2803	-97.0459	-87.8906	-91.2476	-103.455	-115.662	-86.9751	-94.2993	-100.098	-104.98				18.5
			-2.896	-177.002	-189.514	-195.618	-196.228	-199.585	-189.819	-195.618	-194.702	-191.65	-198.975	-195.312	-192.871	-191.956	-198.669	-202.026	-188.599	-199.28	-188.293	-194.397				-1.59801	-97.0459	-82.0923	-83.0078	-86.3647	-113.831	-94.2993	-96.1304	-88.8062	-96.7407	-87.8906	-96.7407	-87.2803	-92.1631	-102.844	-116.272	-87.2803	-94.2993	-99.4873	-104.37				18.6
			-2.89201	-178.528	-188.904	-194.092	-195.923	-200.195	-191.04	-196.533	-193.176	-191.956	-198.975	-196.228	-192.566	-192.566	-199.28	-202.026	-188.293	-197.449	-188.293	-193.481				-1.59401	-96.4355	-81.7871	-82.7026	-86.9751	-113.525	-93.689	-96.1304	-90.332	-96.1304	-87.2803	-97.3511	-86.6699	-91.5527	-103.76	-116.882	-86.6699	-93.9941	-100.708	-104.675				18.7
			-2.88799	-177.612	-189.819	-196.228	-197.144	-199.89	-190.735	-195.618	-194.092	-192.566	-199.585	-195.312	-191.65	-192.871	-198.059	-200.5	-189.209	-198.059	-188.904	-195.007				-1.58999	-96.4355	-82.0923	-82.3975	-86.0596	-114.136	-93.3838	-95.8252	-89.4165	-96.4355	-86.3647	-96.7407	-87.5854	-91.5527	-103.455	-116.577	-87.5854	-95.2148	-100.098	-104.675				18.8
			-2.884	-177.307	-188.904	-195.923	-195.618	-199.28	-190.125	-195.923	-194.397	-191.65	-199.585	-195.312	-191.65	-192.566	-199.585	-201.416	-188.599	-198.364	-187.683	-191.65				-1.586	-96.7407	-82.3975	-83.0078	-86.6699	-112.915	-93.3838	-97.0459	-88.8062	-95.8252	-86.9751	-96.7407	-86.9751	-91.5527	-103.76	-115.967	-86.6699	-93.9941	-99.1821	-104.37				18.9
			-2.88	-176.697	-188.904	-195.618	-195.312	-200.5	-190.735	-196.533	-194.092	-192.871	-199.28	-195.618	-192.566	-192.261	-198.669	-201.111	-188.599	-197.144	-187.683	-194.397				-1.582	-96.1304	-82.7026	-83.0078	-86.3647	-113.525	-93.689	-96.4355	-89.4165	-95.2148	-87.2803	-96.4355	-87.5854	-91.5527	-104.37	-115.662	-86.6699	-93.9941	-100.098	-105.286				19
			-2.876	-177.002	-189.209	-196.228	-196.228	-199.28	-190.735	-195.618	-194.092	-192.566	-198.059	-195.007	-192.566	-191.345	-198.975	-202.026	-189.819	-198.364	-189.209	-192.871				-1.578	-96.7407	-82.0923	-82.0923	-86.0596	-114.746	-93.9941	-96.1304	-89.4165	-95.52	-87.2803	-96.1304	-87.2803	-91.5527	-103.76	-116.272	-86.6699	-94.6045	-100.098	-104.37				19.1
			-2.872	-177.917	-188.599	-195.312	-195.923	-199.89	-191.65	-196.228	-194.092	-192.261	-198.975	-195.618	-192.261	-193.481	-198.975	-200.806	-189.209	-198.059	-188.293	-192.261				-1.574	-95.8252	-83.0078	-83.0078	-86.6699	-113.831	-93.0786	-96.4355	-89.7217	-95.2148	-86.3647	-96.4355	-87.5854	-91.2476	-105.286	-115.662	-85.7544	-93.9941	-101.013	-105.286				19.2
			-2.868	-177.307	-189.209	-194.702	-196.838	-199.585	-189.819	-195.923	-194.702	-192.566	-198.975	-195.007	-192.261	-193.481	-198.669	-200.806	-189.819	-198.364	-189.209	-194.397				-1.57001	-97.0459	-83.0078	-82.7026	-86.0596	-114.136	-93.9941	-96.4355	-88.8062	-95.52	-86.3647	-95.8252	-87.8906	-92.4683	-104.37	-115.967	-86.6699	-94.2993	-100.098	-104.675				19.3
			-2.86401	-177.917	-188.904	-196.533	-196.228	-199.28	-190.43	-195.923	-194.702	-191.956	-199.89	-195.007	-190.735	-192.261	-199.89	-202.026	-189.209	-197.449	-188.293	-192.871				-1.56599	-96.7407	-82.7026	-82.0923	-86.9751	-113.831	-93.689	-97.3511	-89.4165	-94.9097	-87.2803	-96.4355	-86.6699	-92.1631	-104.37	-115.967	-86.0596	-93.689	-100.098	-104.37				19.4
			-2.85999	-177.307	-189.209	-195.923	-196.228	-199.89	-191.04	-196.533	-193.481	-193.176	-198.669	-195.618	-191.956	-192.871	-199.28	-200.806	-187.683	-197.144	-188.599	-191.65				-1.56199	-96.4355	-83.0078	-82.0923	-86.3647	-114.441	-93.3838	-96.7407	-90.0269	-94.6045	-86.3647	-95.8252	-87.5854	-90.9424	-104.98	-115.967	-85.7544	-94.2993	-100.403	-105.591				19.5
			-2.856	-176.697	-189.209	-196.533	-195.923	-198.975	-190.735	-195.618	-194.397	-192.261	-197.144	-194.702	-192.261	-191.956	-199.585	-201.416	-190.125	-198.364	-188.904	-190.735				-1.558	-97.0459	-83.6182	-82.3975	-85.7544	-114.441	-94.2993	-97.0459	-88.8062	-94.9097	-86.9751	-95.2148	-88.1958	-92.1631	-104.675	-116.272	-86.0596	-93.9941	-99.7925	-104.98				19.6
			-2.852	-177.612	-188.599	-195.007	-195.312	-199.89	-191.345	-196.533	-194.397	-192.566	-198.975	-195.312	-192.566	-193.176	-199.585	-201.721	-188.904	-198.059	-188.293	-192.566				-1.554	-96.7407	-84.2285	-82.7026	-86.0596	-113.831	-93.0786	-97.0459	-89.7217	-93.689	-86.6699	-96.4355	-87.8906	-92.1631	-105.591	-115.662	-85.4492	-92.7734	-100.708	-104.98				19.7
			-2.848	-177.917	-189.209	-195.312	-196.533	-199.28	-190.735	-195.923	-194.092	-192.871	-198.059	-195.007	-192.261	-192.871	-198.669	-201.416	-189.819	-197.449	-189.514	-193.176				-1.55	-97.0459	-83.0078	-81.7871	-85.7544	-114.746	-93.9941	-96.4355	-90.332	-94.2993	-86.6699	-95.2148	-87.5854	-92.4683	-104.675	-116.882	-85.4492	-93.689	-100.708	-104.675				19.8
			-2.844	-179.138	-188.904	-195.618	-196.533	-199.28	-191.345	-195.923	-194.702	-192.261	-198.669	-195.007	-190.43	-193.176	-200.195	-200.806	-190.43	-198.059	-188.599	-192.261				-1.546	-96.7407	-83.313	-81.7871	-86.3647	-114.441	-93.689	-97.3511	-90.332	-93.9941	-86.0596	-95.8252	-86.9751	-92.4683	-105.591	-115.662	-85.144	-93.3838	-100.403	-104.98				19.9
			-2.84001	-177.307	-188.904	-195.618	-195.312	-199.585	-190.125	-196.228	-194.397	-193.481	-198.364	-195.312	-191.956	-193.787	-199.28	-200.5	-190.43	-197.754	-188.904	-193.481				-1.54201	-97.0459	-84.5337	-82.7026	-86.0596	-114.136	-93.3838	-97.6562	-89.4165	-93.689	-86.0596	-94.9097	-88.501	-92.4683	-105.896	-115.356	-84.5337	-93.0786	-100.098	-105.286				20
			-2.83601	-177.307	-188.599	-197.449	-196.838	-198.975	-190.125	-195.312	-194.397	-192.566	-198.364	-194.397	-191.04	-192.261	-199.89	-201.721	-190.125	-197.754	-189.209	-192.261				-1.53799	-97.3511	-83.6182	-82.0923	-85.7544	-114.746	-93.689	-97.6562	-89.7217	-94.2993	-87.8906	-95.52	-87.2803	-93.0786	-105.591	-115.967	-85.144	-93.0786	-99.7925	-104.675				20.1
			-2.83199	-177.307	-188.293	-195.312	-195.923	-199.89	-191.956	-195.923	-194.397	-192.871	-197.144	-195.312	-192.261	-192.871	-199.585	-201.416	-188.293	-197.449	-188.599	-191.65				-1.53399	-96.7407	-84.2285	-82.3975	-86.0596	-114.746	-93.689	-96.7407	-90.332	-92.7734	-86.9751	-95.2148	-87.2803	-92.1631	-105.896	-115.662	-84.2285	-93.0786	-101.013	-105.286				20.2
			-2.828	-177.307	-189.209	-195.923	-196.533	-198.975	-190.735	-195.618	-194.092	-193.176	-196.838	-194.702	-191.956	-193.481	-199.28	-200.806	-191.345	-198.669	-189.819	-194.702				-1.53	-97.3511	-84.2285	-82.0923	-86.0596	-115.662	-93.9941	-97.0459	-89.7217	-93.689	-86.3647	-94.9097	-88.1958	-93.3838	-105.591	-116.272	-85.144	-93.3838	-100.098	-104.37				20.3
			-2.824	-178.833	-188.599	-195.618	-195.923	-199.28	-190.735	-195.618	-195.923	-192.871	-198.975	-194.397	-191.04	-193.787	-200.195	-201.416	-189.514	-198.059	-188.599	-192.871				-1.526	-97.3511	-84.5337	-82.7026	-86.6699	-114.136	-93.3838	-97.9614	-90.332	-93.0786	-86.6699	-95.2148	-87.5854	-93.689	-106.201	-115.662	-84.5337	-91.8579	-100.098	-104.675				20.4
			-2.82	-177.307	-188.904	-195.312	-196.228	-199.585	-190.43	-195.618	-192.871	-193.481	-197.754	-194.702	-191.345	-193.481	-199.28	-201.111	-190.43	-197.449	-189.209	-193.176				-1.522	-97.6562	-83.9233	-81.7871	-86.0596	-115.051	-93.689	-97.3511	-90.332	-93.0786	-86.9751	-94.9097	-87.5854	-93.3838	-106.201	-116.577	-84.8389	-92.4683	-99.7925	-104.98				20.5
			-2.816	-178.528	-188.293	-196.838	-196.533	-198.669	-190.735	-195.312	-194.397	-192.871	-197.754	-194.397	-190.125	-192.871	-199.89	-201.721	-191.04	-198.059	-189.514	-191.956				-1.518	-97.0459	-84.2285	-81.7871	-86.6699	-115.356	-94.2993	-97.9614	-90.0269	-92.7734	-87.2803	-94.9097	-87.2803	-93.3838	-106.201	-116.577	-84.5337	-92.4683	-99.7925	-104.065				20.6
			-2.81201	-177.002	-188.293	-196.228	-195.007	-199.585	-191.65	-196.228	-194.702	-193.176	-197.754	-195.312	-191.956	-193.787	-199.89	-200.806	-190.43	-197.754	-188.904	-191.04				-1.51401	-96.4355	-86.0596	-82.7026	-86.6699	-114.746	-93.3838	-97.6562	-89.7217	-92.7734	-86.6699	-94.9097	-88.501	-93.689	-106.812	-115.662	-83.9233	-91.8579	-99.7925	-104.98				20.7
			-2.80801	-177.612	-188.904	-196.228	-195.923	-199.28	-190.43	-195.312	-193.787	-193.787	-197.144	-194.092	-191.956	-193.176	-199.585	-201.721	-190.125	-198.059	-189.514	-192.566				-1.50999	-97.6562	-84.8389	-82.0923	-86.0596	-115.356	-93.689	-97.9614	-89.4165	-93.0786	-87.5854	-94.2993	-88.1958	-94.6045	-106.201	-116.272	-84.5337	-92.1631	-99.1821	-104.37				20.8
			-2.80399	-178.528	-188.293	-194.397	-196.228	-199.28	-191.345	-195.618	-195.312	-193.176	-198.059	-194.397	-191.65	-193.481	-200.5	-202.332	-189.209	-197.754	-188.904	-191.345				-1.50599	-97.3511	-85.144	-82.0923	-87.2803	-115.662	-93.3838	-97.9614	-90.9424	-92.4683	-87.5854	-94.9097	-87.5854	-93.9941	-107.422	-116.577	-83.9233	-91.5527	-100.098	-104.675				20.9
			-2.8	-178.528	-188.599	-195.923	-196.533	-199.28	-191.65	-195.312	-193.787	-193.481	-198.669	-194.702	-191.65	-194.397	-199.585	-200.5	-191.956	-198.059	-189.819	-193.481				-1.502	-97.3511	-85.144	-81.7871	-86.6699	-115.967	-93.0786	-97.3511	-89.7217	-92.1631	-86.6699	-93.9941	-88.8062	-93.9941	-106.506	-116.577	-84.5337	-92.4683	-99.4873	-104.065				21
			-2.796	-178.223	-188.293	-195.923	-196.228	-198.669	-189.819	-195.007	-195.007	-193.176	-197.754	-194.092	-190.735	-194.092	-200.5	-201.416	-190.735	-198.364	-188.904	-190.735				-1.498	-97.0459	-85.7544	-82.3975	-87.2803	-115.356	-93.9941	-99.1821	-89.7217	-92.1631	-87.8906	-94.6045	-88.1958	-94.9097	-106.506	-116.577	-83.9233	-91.5527	-98.5718	-104.065				21.1
			-2.792	-177.307	-187.988	-195.618	-195.923	-199.585	-190.735	-195.618	-194.092	-193.787	-198.059	-194.702	-191.04	-194.092	-199.89	-201.111	-190.735	-197.449	-189.209	-191.956				-1.494	-97.0459	-85.4492	-82.3975	-86.6699	-115.356	-93.0786	-98.2666	-89.7217	-92.1631	-87.8906	-93.9941	-88.501	-94.6045	-107.422	-116.577	-83.6182	-91.2476	-99.4873	-104.37				21.2
			-2.788	-177.307	-188.599	-196.533	-196.533	-198.669	-190.735	-195.007	-194.397	-193.176	-196.838	-194.092	-191.956	-192.871	-199.89	-202.026	-191.04	-198.364	-189.819	-191.04				-1.49	-97.9614	-85.4492	-82.0923	-86.9751	-116.577	-93.3838	-97.9614	-90.0269	-92.7734	-88.1958	-93.9941	-88.501	-94.6045	-106.506	-117.188	-83.9233	-92.4683	-99.1821	-103.76				21.3
			-2.78401	-178.528	-187.988	-195.618	-195.923	-199.28	-191.65	-195.007	-194.702	-193.176	-197.449	-194.702	-191.345	-194.092	-200.195	-201.416	-190.735	-198.364	-188.904	-190.43				-1.48601	-96.7407	-86.6699	-83.0078	-87.8906	-115.662	-93.0786	-98.2666	-90.332	-91.8579	-87.5854	-94.2993	-88.8062	-94.6045	-107.422	-115.967	-83.313	-91.2476	-99.1821	-103.76				21.4
			-2.78001	-178.528	-188.599	-194.702	-195.618	-199.28	-189.819	-194.702	-194.702	-194.092	-197.449	-194.702	-191.65	-194.702	-199.585	-201.111	-191.65	-197.449	-189.209	-192.261				-1.48199	-97.3511	-86.3647	-82.7026	-86.9751	-116.272	-93.689	-98.2666	-89.7217	-91.8579	-87.2803	-93.3838	-89.1113	-95.8252	-107.117	-116.577	-83.9233	-91.2476	-98.5718	-103.76				21.5
			-2.77599	-178.833	-187.988	-195.618	-196.838	-198.669	-190.43	-194.397	-193.176	-193.481	-197.449	-194.092	-190.125	-193.787	-200.5	-202.332	-192.566	-197.754	-189.819	-190.735				-1.47799	-97.3511	-85.7544	-82.0923	-87.5854	-115.967	-93.3838	-98.877	-90.332	-91.8579	-88.8062	-93.9941	-88.1958	-95.52	-107.422	-117.493	-83.313	-90.6372	-98.5718	-103.76				21.6
			-2.772	-178.528	-187.988	-195.923	-196.533	-199.585	-191.04	-195.618	-194.702	-193.787	-197.754	-195.007	-190.43	-194.702	-199.89	-200.806	-191.956	-197.754	-189.209	-190.43				-1.474	-97.3511	-86.3647	-82.7026	-87.2803	-115.967	-92.7734	-98.2666	-90.332	-92.1631	-87.5854	-93.9941	-89.1113	-95.52	-107.727	-117.188	-83.6182	-91.2476	-99.4873	-104.065				21.7
			-2.768	-177.307	-188.293	-196.533	-195.923	-198.975	-190.125	-194.397	-194.702	-193.787	-195.618	-194.397	-191.65	-193.787	-200.195	-201.416	-192.566	-198.669	-189.819	-188.904				-1.47	-97.3511	-86.6699	-82.3975	-87.2803	-115.662	-93.9941	-98.877	-89.4165	-92.1631	-88.1958	-93.3838	-89.1113	-95.8252	-107.117	-117.188	-83.313	-90.9424	-98.2666	-103.149				21.8
			-2.764	-178.528	-187.683	-195.618	-195.312	-199.28	-190.43	-195.007	-194.702	-193.176	-197.754	-195.007	-191.04	-193.787	-200.5	-202.026	-191.345	-197.754	-188.904	-191.04				-1.466	-97.0459	-87.5854	-83.313	-88.1958	-115.356	-93.0786	-99.4873	-90.0269	-91.5527	-88.1958	-93.689	-89.1113	-95.8252	-108.337	-116.882	-83.313	-90.332	-99.1821	-103.76				21.9
			-2.76	-178.528	-188.599	-195.312	-195.923	-199.28	-190.735	-194.397	-194.397	-194.397	-195.923	-194.702	-192.566	-193.787	-199.89	-202.026	-191.65	-197.449	-189.819	-191.04				-1.462	-97.6562	-86.3647	-82.0923	-86.9751	-117.188	-93.689	-97.9614	-90.0269	-92.1631	-88.1958	-93.0786	-89.4165	-95.8252	-108.032	-117.798	-83.6182	-91.2476	-99.1821	-103.455				22
			-2.75601	-179.749	-187.683	-195.618	-196.838	-198.669	-190.735	-194.397	-194.702	-193.481	-196.533	-194.092	-190.735	-194.397	-200.806	-202.026	-191.345	-198.669	-189.819	-190.125				-1.45801	-97.3511	-86.9751	-82.3975	-87.8906	-116.577	-93.3838	-99.1821	-90.0269	-91.8579	-87.8906	-93.9941	-89.4165	-95.8252	-108.337	-117.493	-83.0078	-90.332	-98.877	-103.455				22.1
			-2.75201	-178.528	-187.988	-195.312	-195.618	-199.585	-190.43	-195.007	-194.397	-194.092	-197.144	-195.007	-191.345	-195.923	-200.195	-201.416	-191.956	-197.144	-188.904	-191.04				-1.45399	-97.0459	-86.9751	-82.7026	-87.5854	-115.662	-93.3838	-99.4873	-89.4165	-91.8579	-87.2803	-93.3838	-90.0269	-96.1304	-108.032	-117.493	-83.313	-90.0269	-98.2666	-103.76				22.2
			-2.74799	-177.917	-187.988	-197.754	-196.838	-198.975	-189.819	-194.397	-194.092	-193.787	-196.533	-194.397	-190.735	-193.787	-200.195	-202.332	-193.787	-198.364	-190.125	-191.04				-1.45	-97.3511	-86.3647	-82.0923	-87.8906	-115.967	-93.3838	-99.7925	-88.8062	-92.4683	-88.501	-92.7734	-89.1113	-96.4355	-107.727	-118.408	-83.0078	-90.0269	-98.2666	-102.844				22.3
			-2.744	-177.917	-187.683	-195.923	-196.228	-199.585	-191.345	-194.702	-194.397	-193.481	-196.228	-194.702	-191.65	-194.092	-200.5	-202.332	-191.65	-197.449	-189.514	-189.209				-1.446	-97.0459	-87.5854	-83.0078	-87.8906	-116.577	-93.0786	-99.4873	-90.0269	-92.1631	-88.1958	-93.3838	-89.1113	-95.2148	-108.337	-117.798	-82.7026	-90.332	-98.877	-103.76				22.4
			-2.74	-178.223	-188.293	-196.228	-195.618	-198.975	-190.735	-194.397	-194.092	-194.702	-194.702	-194.702	-192.566	-194.702	-199.89	-201.416	-193.481	-197.754	-189.514	-191.345				-1.442	-97.6562	-87.5854	-82.7026	-87.2803	-116.882	-93.3838	-99.4873	-88.8062	-92.7734	-88.1958	-92.7734	-90.6372	-96.1304	-108.337	-118.103	-83.313	-91.2476	-98.2666	-103.455				22.5
			-2.736	-180.054	-187.683	-195.312	-195.923	-198.975	-190.125	-193.787	-195.007	-193.481	-196.838	-194.397	-191.04	-194.397	-200.5	-203.247	-191.65	-198.364	-189.209	-190.735				-1.438	-97.3511	-87.5854	-83.0078	-88.8062	-116.272	-93.0786	-100.403	-89.7217	-92.1631	-88.501	-93.3838	-89.7217	-96.4355	-108.337	-118.103	-82.3975	-89.7217	-97.9614	-103.455				22.6
			-2.732	-178.528	-187.988	-195.312	-196.228	-199.89	-190.735	-194.702	-194.092	-193.787	-196.228	-195.312	-191.04	-195.007	-200.195	-202.026	-192.871	-197.754	-189.209	-190.735				-1.434	-97.3511	-86.6699	-82.0923	-88.1958	-116.882	-93.0786	-99.4873	-89.7217	-92.4683	-88.1958	-92.4683	-90.0269	-96.1304	-108.337	-119.019	-82.7026	-90.332	-98.877	-103.76				22.7
			-2.72801	-178.833	-187.988	-197.144	-197.449	-199.585	-190.125	-193.481	-194.702	-194.092	-195.618	-194.397	-190.735	-194.702	-200.195	-201.721	-192.871	-198.669	-190.43	-190.43				-1.43001	-97.3511	-86.6699	-82.0923	-87.5854	-116.882	-93.0786	-100.403	-89.4165	-93.0786	-88.1958	-92.4683	-89.7217	-96.1304	-108.032	-118.713	-82.3975	-90.6372	-97.9614	-102.539				22.8
			-2.72399	-178.223	-187.073	-196.533	-195.312	-199.585	-190.43	-195.618	-194.702	-194.092	-196.228	-194.702	-191.04	-195.618	-200.195	-201.721	-191.956	-198.059	-189.209	-189.209				-1.42599	-97.0459	-88.1958	-83.6182	-88.1958	-115.662	-92.7734	-100.708	-89.1113	-92.4683	-88.501	-92.7734	-90.9424	-95.8252	-108.643	-117.798	-82.0923	-89.7217	-98.2666	-103.455				22.9
			-2.71999	-178.528	-188.293	-195.923	-195.618	-199.585	-189.514	-193.176	-194.092	-194.397	-195.618	-194.397	-192.261	-194.092	-199.585	-202.332	-192.871	-197.449	-189.819	-191.04				-1.422	-97.9614	-86.6699	-83.0078	-87.5854	-116.882	-93.689	-100.403	-88.8062	-93.0786	-89.1113	-91.8579	-90.6372	-97.0459	-107.727	-118.713	-82.7026	-90.332	-97.6562	-103.149				23
			-2.716	-179.749	-187.683	-195.007	-196.533	-199.28	-191.04	-193.787	-195.007	-193.481	-195.312	-194.397	-191.956	-193.481	-200.806	-203.247	-192.871	-198.059	-189.514	-189.514				-1.418	-97.3511	-86.6699	-83.313	-88.8062	-117.493	-93.0786	-100.098	-90.332	-93.0786	-88.8062	-92.4683	-90.332	-96.1304	-108.337	-118.713	-81.7871	-90.0269	-98.877	-103.149				23.1
			-2.712	-179.138	-187.988	-195.923	-195.923	-200.5	-190.735	-194.092	-194.092	-194.702	-197.144	-195.312	-191.65	-195.923	-200.195	-201.721	-193.176	-197.754	-189.209	-191.956				-1.414	-97.6562	-86.9751	-83.0078	-87.5854	-117.188	-93.0786	-100.098	-89.4165	-93.3838	-87.5854	-91.8579	-91.2476	-96.1304	-108.032	-119.019	-82.7026	-90.332	-98.2666	-103.149				23.2
			-2.708	-179.138	-187.378	-196.228	-196.533	-199.28	-189.514	-193.176	-194.397	-194.092	-195.618	-194.397	-191.345	-195.312	-199.89	-202.637	-192.871	-198.364	-189.819	-190.125				-1.41	-97.9614	-86.3647	-83.6182	-87.8906	-116.882	-93.0786	-101.318	-89.1113	-93.689	-88.501	-92.1631	-90.9424	-97.0459	-107.727	-118.408	-82.0923	-89.4165	-97.3511	-103.149				23.3
			-2.704	-178.528	-187.378	-195.923	-196.228	-200.195	-190.735	-194.702	-195.007	-193.787	-196.533	-195.007	-190.43	-194.702	-200.195	-202.332	-192.871	-197.449	-189.209	-190.125				-1.406	-97.3511	-86.3647	-83.313	-88.1958	-116.577	-93.0786	-101.013	-90.0269	-93.3838	-88.501	-91.8579	-90.0269	-96.4355	-108.032	-118.713	-82.0923	-89.4165	-98.2666	-103.455				23.4
			-2.70001	-178.528	-187.988	-196.838	-196.228	-199.585	-190.125	-193.787	-194.092	-194.702	-194.397	-194.702	-192.261	-194.092	-199.585	-202.332	-193.787	-198.059	-190.125	-189.819				-1.40201	-97.9614	-85.7544	-83.0078	-88.1958	-117.798	-93.9941	-101.013	-89.4165	-94.2993	-88.1958	-91.8579	-90.6372	-96.4355	-107.117	-119.019	-82.3975	-90.6372	-97.9614	-102.844				23.5
			-2.69599	-179.138	-187.073	-196.228	-195.923	-199.585	-190.735	-193.176	-195.007	-194.092	-195.312	-194.702	-191.956	-194.397	-200.806	-202.942	-192.871	-197.754	-189.514	-188.904				-1.39799	-97.6562	-86.9751	-84.2285	-88.501	-117.188	-93.0786	-101.318	-89.7217	-93.9941	-88.501	-92.1631	-91.2476	-95.8252	-108.032	-117.798	-81.4819	-89.7217	-98.2666	-103.76				23.6
			-2.69199	-179.443	-187.683	-195.007	-195.312	-200.195	-189.819	-191.956	-194.397	-194.702	-195.618	-195.618	-192.261	-195.618	-199.89	-202.942	-193.787	-196.838	-189.514	-190.125				-1.394	-98.2666	-86.3647	-83.6182	-87.8906	-117.798	-93.3838	-101.013	-89.4165	-94.2993	-88.501	-91.8579	-91.8579	-96.4355	-107.117	-119.019	-82.3975	-89.7217	-97.6562	-103.149				23.7
			-2.688	-179.749	-187.378	-196.228	-197.144	-199.28	-189.819	-193.176	-194.092	-194.092	-195.618	-194.092	-191.345	-194.702	-200.195	-204.163	-193.481	-198.059	-189.819	-189.209				-1.39	-98.2666	-85.4492	-83.313	-88.1958	-117.798	-93.689	-101.624	-90.332	-94.2993	-88.8062	-91.8579	-90.9424	-96.4355	-107.422	-119.019	-81.7871	-89.7217	-97.9614	-102.539				23.8
			-2.684	-179.138	-187.378	-196.228	-196.838	-200.806	-191.345	-193.481	-195.007	-194.092	-196.533	-195.007	-190.43	-195.618	-200.195	-202.026	-192.871	-197.449	-188.904	-189.819				-1.386	-97.9614	-85.7544	-83.9233	-88.1958	-117.493	-93.3838	-101.318	-89.7217	-94.2993	-87.5854	-91.8579	-91.2476	-95.52	-107.117	-118.408	-82.0923	-90.0269	-98.2666	-103.455				23.9
			-2.68	-178.223	-187.683	-196.533	-195.923	-199.89	-189.209	-192.566	-194.092	-194.702	-194.092	-194.397	-192.261	-195.312	-199.585	-202.026	-193.787	-198.059	-189.819	-188.599				-1.382	-98.5718	-85.4492	-84.2285	-87.8906	-117.493	-93.689	-102.234	-89.1113	-94.9097	-88.1958	-91.2476	-91.8579	-96.7407	-106.506	-118.408	-82.0923	-90.6372	-97.0459	-103.149				24
			-2.676	-179.443	-186.768	-196.533	-196.228	-199.89	-190.125	-192.871	-194.702	-194.092	-195.312	-194.092	-191.65	-193.787	-200.5	-203.552	-193.176	-197.449	-189.209	-189.514				-1.378	-98.2666	-85.7544	-84.8389	-88.501	-117.798	-93.3838	-102.234	-90.0269	-94.6045	-88.8062	-91.8579	-91.2476	-96.4355	-107.727	-118.103	-81.4819	-89.4165	-98.2666	-103.455				24.1
			-2.67201	-179.138	-187.988	-195.007	-195.618	-200.195	-190.43	-193.176	-194.702	-194.397	-194.397	-195.007	-193.176	-194.397	-199.28	-203.247	-194.092	-197.449	-188.904	-189.209				-1.37401	-98.5718	-85.144	-83.6182	-87.8906	-119.324	-93.689	-101.318	-90.0269	-95.2148	-87.8906	-91.2476	-91.8579	-96.1304	-106.506	-119.019	-82.3975	-90.6372	-97.9614	-102.844				24.2
			-2.66799	-180.359	-187.073	-197.144	-197.144	-200.5	-190.43	-191.04	-194.397	-194.397	-194.702	-195.007	-191.65	-195.007	-200.195	-203.552	-193.481	-198.364	-189.209	-189.209				-1.36999	-98.5718	-85.4492	-84.8389	-88.1958	-118.408	-93.9941	-102.234	-90.332	-94.9097	-88.1958	-91.2476	-91.8579	-96.4355	-106.506	-117.798	-81.4819	-90.332	-97.9614	-102.539				24.3
			-2.66399	-179.749	-187.073	-195.618	-195.923	-200.806	-190.125	-191.345	-194.702	-194.092	-195.923	-195.312	-191.345	-196.228	-199.89	-202.942	-193.481	-196.838	-188.904	-189.514				-1.366	-98.5718	-85.4492	-84.8389	-87.8906	-117.798	-93.0786	-102.539	-90.0269	-94.9097	-87.2803	-91.5527	-92.1631	-96.4355	-106.506	-118.408	-82.0923	-89.7217	-97.6562	-103.149				24.4
			-2.66	-178.528	-187.683	-196.838	-196.533	-200.195	-189.819	-192.566	-194.092	-194.702	-194.702	-194.397	-191.65	-194.702	-199.28	-203.247	-194.092	-197.449	-189.819	-190.125				-1.362	-98.877	-83.9233	-83.9233	-87.5854	-118.408	-93.9941	-103.149	-90.0269	-95.2148	-88.1958	-91.2476	-90.9424	-97.0459	-105.591	-118.713	-81.7871	-90.0269	-97.3511	-102.844				24.5
			-2.656	-180.054	-186.768	-196.838	-197.144	-200.195	-190.735	-192.261	-194.702	-194.092	-194.702	-194.702	-191.65	-194.092	-199.89	-203.247	-193.176	-198.059	-188.904	-187.683				-1.358	-98.5718	-85.144	-85.4492	-88.501	-118.713	-93.689	-102.539	-90.332	-94.6045	-87.5854	-91.5527	-91.5527	-96.1304	-106.506	-118.103	-81.4819	-90.332	-98.2666	-103.455				24.6
			-2.652	-178.833	-187.683	-196.228	-195.312	-200.5	-189.819	-192.871	-194.397	-195.007	-192.566	-195.618	-192.871	-195.007	-199.585	-202.637	-194.092	-197.449	-189.209	-188.904				-1.354	-99.4873	-85.4492	-85.144	-87.8906	-119.019	-94.2993	-102.539	-89.4165	-95.52	-87.8906	-91.2476	-92.4683	-96.4355	-105.896	-118.408	-82.0923	-90.6372	-97.3511	-102.844				24.7
			-2.648	-180.359	-187.073	-196.228	-196.228	-200.5	-189.514	-191.956	-194.702	-194.397	-194.702	-194.397	-192.261	-194.397	-199.89	-204.163	-193.787	-198.059	-189.514	-189.514				-1.35	-98.877	-84.5337	-85.4492	-88.1958	-118.408	-93.689	-103.149	-90.6372	-95.2148	-88.1958	-91.5527	-91.8579	-97.0459	-106.201	-118.103	-81.7871	-89.4165	-97.6562	-102.844				24.8
			-2.64401	-180.359	-186.768	-195.923	-196.228	-201.416	-190.735	-192.871	-194.702	-194.702	-195.312	-195.007	-191.956	-195.007	-199.585	-203.552	-193.481	-197.144	-188.599	-188.904				-1.34601	-99.1821	-84.2285	-84.8389	-87.8906	-119.019	-93.689	-101.929	-90.6372	-95.8252	-87.2803	-91.5527	-92.1631	-97.0459	-105.896	-118.713	-82.0923	-90.0269	-98.2666	-103.149				24.9
			-2.63999	-179.443	-187.378	-196.838	-196.533	-200.5	-190.43	-191.345	-194.092	-195.007	-194.397	-195.312	-191.65	-195.618	-199.28	-203.247	-194.397	-198.059	-189.514	-189.819				-1.34199	-99.4873	-83.9233	-85.144	-87.8906	-119.324	-94.2993	-103.149	-90.332	-95.52	-87.2803	-91.5527	-91.8579	-97.0459	-105.286	-117.798	-81.7871	-90.332	-97.6562	-102.844				25
			-2.63599	-179.443	-186.768	-196.838	-196.228	-200.5	-189.819	-193.176	-195.007	-194.092	-194.702	-194.397	-191.65	-195.312	-199.89	-202.942	-193.481	-196.838	-189.209	-188.599				-1.338	-98.877	-84.8389	-86.0596	-88.1958	-118.408	-93.3838	-104.37	-90.0269	-95.2148	-87.2803	-92.1631	-91.8579	-96.7407	-106.201	-117.798	-81.7871	-89.4165	-97.6562	-103.149				25.1
			-2.632	-179.138	-187.683	-196.533	-195.923	-201.111	-189.514	-192.871	-194.397	-194.702	-194.397	-194.397	-192.566	-194.397	-199.585	-203.247	-194.092	-196.533	-188.904	-189.514				-1.334	-99.7925	-83.6182	-85.4492	-87.2803	-119.324	-93.9941	-103.76	-89.7217	-96.4355	-88.1958	-91.8579	-92.1631	-97.6562	-105.591	-118.713	-82.0923	-90.0269	-97.0459	-103.149				25.2
			-2.628	-180.359	-187.073	-195.923	-196.838	-200.806	-190.125	-191.956	-194.397	-194.702	-193.787	-195.312	-192.871	-193.481	-199.89	-205.078	-193.787	-197.754	-189.209	-188.293				-1.33	-99.1821	-84.2285	-86.0596	-88.1958	-119.629	-93.689	-103.455	-91.2476	-96.1304	-88.1958	-92.4683	-91.5527	-96.4355	-106.201	-118.103	-81.7871	-90.0269	-97.9614	-103.149				25.3
			-2.624	-180.359	-187.073	-196.228	-195.618	-201.721	-190.735	-192.261	-194.702	-195.007	-195.923	-196.533	-192.261	-195.312	-199.28	-203.247	-194.092	-196.838	-188.599	-189.514				-1.326	-99.7925	-84.5337	-86.3647	-87.5854	-119.324	-94.2993	-103.455	-90.0269	-95.8252	-86.9751	-92.1631	-93.0786	-96.4355	-105.896	-117.493	-82.3975	-90.0269	-97.9614	-102.844				25.4
			-2.62	-180.359	-187.073	-196.838	-195.923	-200.5	-189.514	-191.345	-194.397	-195.007	-195.007	-194.397	-192.261	-195.007	-199.28	-203.857	-194.092	-197.754	-189.514	-189.514				-1.322	-99.7925	-83.9233	-86.0596	-87.5854	-118.713	-93.9941	-104.675	-90.6372	-95.8252	-87.8906	-92.1631	-92.1631	-97.6562	-105.591	-117.798	-82.0923	-89.7217	-97.0459	-102.539				25.5
			-2.61601	-179.749	-186.462	-196.838	-196.838	-201.111	-190.735	-191.956	-195.007	-194.092	-195.312	-195.007	-191.04	-194.397	-199.585	-203.857	-193.481	-197.144	-188.293	-188.599				-1.31801	-99.4873	-83.9233	-86.0596	-87.5854	-119.019	-93.689	-104.065	-90.6372	-95.8252	-87.2803	-92.4683	-91.5527	-97.0459	-106.506	-118.103	-82.0923	-89.7217	-97.9614	-103.149				25.6
			-2.61199	-180.054	-187.378	-197.449	-196.533	-201.416	-190.125	-191.65	-193.787	-195.618	-194.092	-195.312	-192.566	-195.007	-198.975	-202.942	-194.702	-197.754	-188.599	-188.904				-1.31399	-100.098	-83.6182	-85.7544	-87.2803	-119.934	-94.9097	-104.37	-90.0269	-96.4355	-86.9751	-92.7734	-91.8579	-97.3511	-105.591	-118.408	-82.0923	-90.6372	-97.3511	-102.844				25.7
			-2.608	-180.664	-186.768	-197.144	-196.228	-201.111	-189.819	-192.871	-195.007	-195.007	-193.787	-195.007	-192.566	-194.092	-199.585	-203.857	-193.787	-197.449	-188.904	-187.988				-1.31	-99.4873	-84.8389	-87.8906	-87.5854	-119.019	-94.2993	-104.98	-90.332	-95.52	-87.5854	-93.0786	-92.1631	-96.7407	-105.896	-117.493	-81.4819	-90.332	-97.3511	-103.149				25.8
			-2.604	-180.664	-186.768	-195.618	-195.618	-201.721	-189.819	-191.956	-194.397	-194.702	-195.312	-195.923	-192.566	-195.007	-198.669	-203.857	-193.787	-196.228	-188.293	-189.209				-1.306	-100.403	-83.9233	-86.6699	-87.2803	-119.324	-94.6045	-104.675	-90.0269	-95.8252	-87.2803	-92.4683	-92.4683	-97.6562	-105.896	-118.408	-82.3975	-90.332	-97.3511	-103.149				25.9
			-2.6	-180.969	-186.768	-196.838	-196.228	-201.416	-190.125	-191.956	-194.397	-195.007	-194.702	-195.618	-193.176	-194.092	-199.28	-204.468	-193.787	-197.754	-188.904	-188.599				-1.302	-100.098	-83.0078	-86.3647	-86.9751	-119.324	-94.2993	-104.675	-91.2476	-96.1304	-88.1958	-93.3838	-90.9424	-97.6562	-105.896	-118.103	-82.0923	-90.0269	-97.9614	-102.844				26
			-2.596	-180.664	-186.462	-196.533	-196.838	-202.026	-191.345	-190.735	-194.702	-194.702	-195.618	-195.923	-191.04	-195.007	-199.28	-202.942	-193.787	-197.144	-187.988	-189.514				-1.298	-100.098	-83.9233	-86.6699	-86.9751	-119.324	-93.9941	-104.675	-90.6372	-95.8252	-86.9751	-93.689	-91.5527	-97.3511	-107.117	-118.103	-82.0923	-90.0269	-97.9614	-103.455				26.1
			-2.592	-179.443	-187.378	-197.449	-195.923	-201.721	-189.514	-191.04	-194.092	-195.923	-193.787	-195.007	-192.871	-195.618	-198.669	-203.247	-194.702	-196.838	-188.599	-188.599				-1.294	-101.013	-83.6182	-87.2803	-86.3647	-119.324	-94.9097	-105.591	-90.0269	-96.4355	-87.8906	-93.3838	-91.5527	-97.9614	-106.201	-118.103	-82.3975	-90.0269	-96.7407	-102.539				26.2
			-2.58801	-180.054	-186.462	-197.449	-196.838	-201.416	-189.514	-191.04	-194.702	-195.007	-194.702	-194.397	-191.65	-193.481	-199.28	-204.163	-193.787	-197.449	-188.599	-188.904				-1.29001	-100.098	-83.6182	-87.2803	-87.5854	-119.019	-94.6045	-105.591	-90.6372	-95.8252	-88.1958	-94.2993	-90.9424	-97.3511	-107.117	-117.798	-82.0923	-89.7217	-97.3511	-103.455				26.3
			-2.58399	-180.664	-186.768	-195.923	-195.923	-202.637	-190.43	-191.956	-194.702	-195.312	-194.702	-196.533	-192.871	-194.397	-198.975	-203.552	-194.092	-196.838	-187.988	-188.293				-1.28599	-100.708	-83.313	-86.9751	-86.3647	-120.239	-94.9097	-104.98	-90.6372	-96.4355	-87.5854	-93.9941	-91.2476	-97.0459	-106.506	-119.019	-82.7026	-90.9424	-97.9614	-102.844				26.4
			-2.58	-180.664	-186.768	-197.449	-195.923	-201.416	-190.125	-191.04	-194.397	-195.618	-194.092	-196.228	-193.176	-194.092	-198.669	-203.857	-194.092	-197.449	-188.904	-187.988				-1.282	-100.403	-83.9233	-87.8906	-87.2803	-119.324	-94.6045	-105.896	-91.2476	-95.8252	-88.1958	-94.9097	-90.9424	-97.0459	-106.812	-117.493	-82.3975	-90.6372	-97.3511	-102.844				26.5
			-2.576	-181.274	-186.157	-196.228	-195.923	-202.026	-190.43	-189.514	-195.007	-195.312	-195.923	-195.923	-192.261	-194.702	-198.669	-203.857	-193.176	-196.838	-187.988	-188.599				-1.278	-100.403	-83.6182	-87.2803	-86.9751	-119.019	-94.2993	-106.201	-90.6372	-95.8252	-88.1958	-94.9097	-90.9424	-97.6562	-107.727	-118.103	-82.7026	-89.4165	-97.3511	-103.455				26.6
			-2.572	-180.359	-187.073	-197.144	-196.228	-201.721	-190.125	-191.04	-194.397	-195.312	-195.007	-195.618	-192.261	-194.092	-198.364	-203.552	-194.092	-196.838	-188.599	-188.904				-1.274	-101.624	-83.0078	-86.3647	-86.6699	-119.934	-94.9097	-106.506	-90.9424	-95.8252	-88.8062	-94.2993	-90.0269	-98.2666	-106.812	-119.019	-82.7026	-90.0269	-97.0459	-102.844				26.7
			-2.568	-180.359	-186.768	-198.059	-197.144	-201.721	-191.04	-189.819	-195.007	-195.007	-193.787	-195.618	-191.956	-194.397	-199.28	-203.552	-193.481	-197.449	-187.988	-188.293				-1.27	-100.403	-84.2285	-87.5854	-86.6699	-119.629	-94.2993	-106.506	-91.2476	-95.8252	-88.1958	-95.2148	-89.7217	-96.7407	-108.032	-118.713	-82.0923	-90.332	-97.9614	-103.455				26.8
			-2.564	-180.054	-187.073	-196.838	-195.312	-201.721	-190.125	-191.04	-194.702	-195.618	-193.176	-196.533	-192.871	-194.702	-198.364	-202.637	-194.092	-197.144	-187.683	-187.683				-1.266	-101.318	-83.9233	-87.8906	-85.7544	-119.629	-94.9097	-106.812	-90.332	-96.4355	-88.1958	-94.9097	-91.2476	-97.3511	-107.727	-118.713	-83.0078	-90.9424	-96.7407	-103.149				26.9
			-2.56001	-180.969	-186.462	-196.838	-195.618	-202.026	-189.209	-190.735	-194.397	-195.923	-194.702	-195.618	-193.176	-193.787	-198.669	-204.468	-193.481	-197.449	-188.293	-188.599				-1.26201	-101.624	-83.9233	-87.8906	-86.3647	-119.629	-94.2993	-107.727	-90.6372	-95.8252	-89.7217	-96.1304	-90.0269	-97.6562	-107.727	-118.103	-82.7026	-90.0269	-96.7407	-102.844				27
			-2.55599	-181.58	-186.462	-196.228	-196.228	-202.637	-191.345	-190.735	-194.702	-195.007	-195.618	-196.838	-193.176	-193.787	-198.364	-204.163	-193.176	-197.449	-187.378	-188.599				-1.25799	-101.624	-84.2285	-87.2803	-86.0596	-119.629	-94.6045	-107.117	-91.2476	-95.8252	-89.1113	-95.52	-90.0269	-97.0459	-108.032	-119.019	-83.0078	-90.6372	-97.6562	-103.149				27.1
			-2.552	-180.969	-187.073	-196.838	-195.618	-202.026	-190.43	-189.514	-194.397	-196.533	-194.702	-196.838	-192.261	-195.007	-198.059	-202.942	-194.092	-197.144	-187.988	-191.04				-1.254	-101.929	-83.6182	-87.5854	-85.4492	-119.934	-94.6045	-108.032	-90.9424	-95.8252	-89.4165	-96.1304	-89.7217	-97.6562	-108.032	-119.019	-82.7026	-90.9424	-96.7407	-103.149				27.2
			-2.548	-180.664	-185.852	-197.144	-196.533	-202.026	-190.125	-188.599	-195.007	-195.312	-194.702	-195.312	-192.566	-194.702	-198.975	-203.247	-193.176	-196.838	-187.683	-188.904				-1.25	-101.624	-84.8389	-88.1958	-85.7544	-118.713	-94.2993	-108.643	-90.9424	-95.52	-89.7217	-96.4355	-89.7217	-97.6562	-108.948	-119.019	-82.3975	-90.0269	-97.0459	-103.76				27.3
			-2.544	-179.749	-186.768	-197.449	-195.923	-202.637	-190.125	-190.735	-194.702	-195.923	-195.312	-196.228	-192.261	-194.092	-198.059	-202.942	-193.787	-196.838	-187.683	-188.293				-1.246	-102.539	-83.313	-87.2803	-85.4492	-119.629	-94.9097	-108.337	-90.6372	-96.1304	-90.332	-95.8252	-89.4165	-97.9614	-108.337	-119.934	-83.313	-90.9424	-96.7407	-103.149				27.4
			-2.54	-181.58	-186.768	-197.144	-196.228	-202.026	-190.43	-189.819	-194.702	-196.228	-194.092	-196.533	-193.176	-193.176	-198.364	-203.857	-193.176	-198.059	-188.293	-188.293				-1.242	-102.539	-83.9233	-88.1958	-86.3647	-119.629	-94.2993	-108.948	-91.8579	-95.2148	-90.6372	-97.0459	-88.8062	-96.4355	-108.643	-119.019	-82.7026	-90.9424	-97.0459	-103.455				27.5
			-2.536	-180.969	-186.157	-196.838	-195.618	-202.942	-190.43	-190.125	-195.007	-195.312	-196.838	-197.449	-192.871	-194.397	-198.364	-202.637	-193.176	-196.838	-187.378	-187.988				-1.238	-102.539	-84.8389	-88.1958	-85.144	-119.629	-93.9941	-108.643	-90.9424	-95.52	-90.332	-96.7407	-90.0269	-96.7407	-108.643	-119.019	-83.6182	-91.2476	-97.0459	-103.76				27.6
			-2.53201	-181.274	-186.157	-196.838	-195.007	-202.332	-189.819	-189.514	-194.397	-196.533	-195.923	-196.838	-193.176	-194.397	-197.754	-203.552	-194.092	-197.144	-187.988	-189.209				-1.23401	-102.844	-83.9233	-87.8906	-85.144	-119.629	-94.2993	-109.558	-91.5527	-95.8252	-91.5527	-97.3511	-89.1113	-97.9614	-108.948	-119.324	-83.0078	-90.6372	-96.4355	-103.149				27.7
			-2.52799	-181.274	-186.157	-197.144	-196.533	-202.026	-191.04	-189.819	-195.312	-195.923	-195.618	-196.228	-191.956	-193.787	-198.364	-203.552	-192.871	-197.754	-187.378	-187.988				-1.22999	-103.149	-84.2285	-87.8906	-84.8389	-119.324	-93.689	-109.253	-91.5527	-95.2148	-91.2476	-97.6562	-88.1958	-97.0459	-109.558	-120.239	-83.0078	-90.0269	-97.3511	-103.76				27.8
			-2.524	-180.359	-187.378	-197.449	-196.228	-202.942	-190.735	-190.125	-194.702	-196.228	-195.618	-197.449	-191.956	-194.702	-197.754	-202.026	-193.787	-196.838	-187.073	-189.209				-1.226	-104.065	-83.9233	-87.2803	-84.5337	-119.934	-94.6045	-109.863	-91.2476	-96.4355	-90.9424	-97.0459	-88.1958	-96.7407	-108.948	-119.934	-83.313	-91.5527	-96.4355	-102.844				27.9
			-2.52	-181.274	-186.157	-197.449	-195.618	-202.026	-189.819	-189.209	-194.702	-196.228	-194.702	-196.228	-193.176	-193.787	-198.059	-202.637	-193.481	-197.449	-187.683	-186.768				-1.222	-103.149	-84.8389	-88.501	-85.4492	-118.408	-93.689	-110.779	-91.2476	-95.52	-92.1631	-98.2666	-88.501	-96.7407	-109.558	-119.324	-83.0078	-90.6372	-96.4355	-103.76				28
			-2.516	-181.58	-186.462	-196.228	-195.312	-203.247	-190.43	-189.514	-195.007	-195.923	-196.533	-197.144	-191.956	-193.787	-197.754	-202.942	-193.481	-197.144	-187.073	-188.599				-1.218	-103.76	-84.5337	-88.1958	-84.5337	-119.019	-93.689	-110.168	-90.9424	-95.8252	-92.7734	-97.6562	-88.501	-96.7407	-109.863	-119.934	-84.2285	-90.6372	-96.4355	-103.76				28.1
			-2.512	-181.885	-187.378	-196.533	-195.312	-202.637	-190.43	-189.209	-194.397	-197.144	-195.923	-197.449	-193.787	-193.176	-197.449	-203.247	-193.176	-197.144	-187.683	-188.904				-1.214	-103.76	-84.2285	-87.8906	-85.144	-119.629	-93.3838	-111.084	-92.4683	-95.8252	-93.3838	-98.2666	-87.8906	-96.7407	-109.558	-119.934	-83.6182	-90.9424	-96.7407	-103.76				28.2
			-2.508	-182.19	-185.547	-196.838	-196.228	-202.637	-191.04	-189.209	-195.312	-196.228	-196.838	-198.059	-192.261	-193.787	-198.059	-202.026	-192.566	-197.449	-187.073	-187.378				-1.21	-103.76	-85.4492	-88.1958	-84.2285	-119.019	-93.3838	-111.084	-91.5527	-95.52	-93.0786	-97.9614	-88.1958	-95.52	-110.474	-119.934	-83.6182	-90.9424	-97.3511	-104.37				28.3
			-2.50401	-180.969	-185.852	-196.838	-195.007	-202.942	-190.43	-189.514	-194.397	-196.228	-195.312	-197.449	-192.261	-195.007	-197.144	-201.721	-194.092	-197.144	-186.768	-189.209				-1.20601	-104.37	-84.8389	-87.8906	-83.9233	-118.713	-93.3838	-112	-90.6372	-95.8252	-93.3838	-97.6562	-88.1958	-97.0459	-109.558	-119.934	-83.6182	-90.9424	-95.8252	-103.76				28.4
			-2.49999	-180.969	-186.462	-198.059	-196.228	-202.332	-191.04	-188.904	-195.007	-196.228	-196.533	-196.838	-192.261	-193.176	-198.059	-202.942	-192.871	-198.059	-187.378	-188.293				-1.20199	-104.065	-84.2285	-87.8906	-84.8389	-118.408	-92.7734	-112.305	-91.5527	-95.52	-94.6045	-98.5718	-86.9751	-95.8252	-110.779	-119.934	-83.313	-90.9424	-96.7407	-104.065				28.5
			-2.496	-181.58	-186.768	-196.228	-195.923	-203.247	-191.65	-189.514	-195.007	-196.533	-196.228	-198.669	-193.176	-193.787	-197.449	-201.721	-192.871	-197.754	-186.768	-187.073				-1.198	-104.98	-84.8389	-87.5854	-83.9233	-119.324	-93.0786	-111.694	-91.2476	-96.1304	-94.6045	-98.2666	-87.8906	-95.2148	-110.168	-120.239	-84.5337	-92.1631	-96.7407	-104.37				28.6
			-2.492	-181.885	-186.157	-197.449	-194.702	-202.332	-189.819	-188.904	-194.397	-197.144	-195.923	-198.669	-194.092	-193.481	-197.449	-202.026	-192.871	-197.144	-187.378	-187.988				-1.194	-104.98	-85.4492	-88.8062	-84.5337	-119.019	-92.7734	-112.915	-91.8579	-95.2148	-96.1304	-99.1821	-87.8906	-95.52	-109.863	-119.019	-84.2285	-91.2476	-96.4355	-104.065				28.7
			-2.488	-182.495	-185.852	-196.228	-195.007	-202.637	-191.04	-188.904	-195.618	-196.228	-197.144	-198.059	-192.261	-193.176	-197.754	-202.332	-192.566	-197.449	-186.768	-188.904				-1.19	-104.37	-85.4492	-88.501	-83.6182	-118.408	-92.7734	-112.305	-91.5527	-95.2148	-96.1304	-98.5718	-87.8906	-95.52	-110.168	-119.934	-84.2285	-90.6372	-97.0459	-104.37				28.8
			-2.484	-181.58	-186.462	-196.838	-195.312	-202.942	-191.04	-189.209	-194.702	-196.838	-196.838	-198.975	-191.956	-193.787	-197.144	-202.026	-193.481	-197.449	-186.768	-189.209				-1.186	-104.98	-84.5337	-87.5854	-83.6182	-118.713	-92.7734	-112.305	-92.1631	-95.8252	-97.0459	-98.5718	-87.2803	-95.8252	-109.863	-120.85	-84.5337	-91.2476	-96.7407	-103.76				28.9
			-2.48	-182.19	-185.852	-198.059	-196.228	-202.637	-191.345	-187.988	-194.702	-197.144	-195.618	-198.669	-192.261	-193.481	-198.059	-201.721	-192.871	-198.364	-187.073	-187.683				-1.18201	-104.98	-85.144	-88.501	-84.2285	-118.103	-92.1631	-112.61	-92.1631	-95.2148	-97.0459	-98.877	-86.9751	-95.2148	-110.474	-119.629	-84.2285	-91.2476	-97.0459	-104.98				29
			-2.47601	-181.274	-185.852	-197.144	-195.007	-203.247	-191.04	-189.209	-195.312	-196.533	-195.312	-198.669	-192.261	-195.007	-197.449	-200.806	-192.871	-197.449	-186.157	-188.904				-1.17801	-105.286	-85.144	-88.501	-83.313	-118.408	-92.7734	-113.22	-91.2476	-95.8252	-97.3511	-98.877	-87.8906	-94.9097	-110.168	-120.239	-84.8389	-91.5527	-96.4355	-104.37				29.1
			-2.47199	-181.885	-186.462	-196.838	-195.007	-202.332	-190.735	-188.599	-194.397	-197.449	-196.838	-198.059	-193.787	-192.871	-197.144	-202.026	-193.481	-198.059	-187.378	-188.904				-1.17399	-104.98	-84.5337	-88.8062	-83.6182	-118.408	-92.1631	-113.831	-92.4683	-95.52	-99.4873	-99.4873	-86.9751	-95.2148	-109.863	-119.629	-84.2285	-91.2476	-96.4355	-104.675				29.2
			-2.468	-183.105	-186.462	-196.228	-195.312	-202.942	-191.956	-188.599	-195.312	-196.533	-197.144	-199.28	-192.871	-192.566	-197.449	-201.721	-191.956	-198.059	-186.462	-187.988				-1.17	-105.591	-85.4492	-88.1958	-83.0078	-118.713	-92.1631	-112.305	-92.1631	-95.8252	-98.5718	-98.877	-87.2803	-94.2993	-110.168	-120.544	-85.144	-91.5527	-97.6562	-104.675				29.3
			-2.464	-181.885	-185.852	-196.533	-194.702	-202.637	-191.04	-188.904	-195.007	-198.059	-197.144	-200.5	-191.956	-194.397	-196.838	-200.5	-193.481	-197.144	-186.462	-188.904				-1.166	-105.591	-84.8389	-88.501	-83.313	-118.713	-92.1631	-113.22	-92.4683	-95.8252	-98.877	-99.1821	-87.2803	-94.9097	-109.558	-119.629	-84.8389	-91.5527	-96.7407	-104.675				29.4
			-2.46	-182.8	-184.937	-197.144	-195.312	-202.026	-191.04	-187.683	-195.007	-198.059	-196.838	-198.669	-192.871	-193.787	-197.449	-201.416	-192.566	-198.364	-186.768	-188.904				-1.162	-104.98	-85.4492	-88.8062	-83.6182	-117.798	-91.5527	-113.525	-91.8579	-95.52	-99.4873	-99.7925	-86.9751	-94.6045	-110.474	-119.629	-84.8389	-90.6372	-97.0459	-105.591				29.5
			-2.456	-180.664	-186.157	-196.838	-195.618	-203.247	-191.65	-188.904	-194.702	-196.838	-197.754	-199.585	-192.261	-193.787	-196.533	-200.5	-193.176	-197.754	-186.157	-188.293				-1.158	-105.591	-84.5337	-87.5854	-83.0078	-118.408	-92.4683	-113.22	-91.5527	-96.1304	-100.403	-99.1821	-86.6699	-94.9097	-109.558	-120.239	-85.4492	-91.5527	-96.7407	-104.98				29.6
			-2.452	-182.8	-186.768	-197.144	-195.312	-202.637	-191.65	-187.988	-194.702	-198.059	-196.228	-199.585	-194.397	-192.871	-197.144	-201.111	-192.566	-198.669	-187.073	-188.904				-1.15401	-104.675	-84.8389	-88.1958	-83.0078	-118.713	-91.2476	-113.22	-92.4683	-95.52	-101.318	-99.7925	-86.6699	-93.9941	-109.863	-119.934	-85.144	-91.8579	-97.0459	-105.286				29.7
			-2.44801	-182.495	-185.852	-196.838	-194.702	-203.247	-191.345	-187.988	-195.312	-197.449	-198.059	-200.195	-192.566	-192.871	-197.449	-200.195	-192.261	-198.364	-186.462	-188.904				-1.15001	-105.286	-85.144	-88.8062	-82.7026	-118.103	-91.5527	-112.61	-91.5527	-95.8252	-101.013	-99.1821	-88.1958	-93.689	-109.558	-119.934	-86.0596	-91.5527	-96.7407	-105.591				29.8
			-2.44399	-182.495	-186.462	-195.923	-193.481	-202.637	-191.04	-188.293	-194.702	-198.059	-198.059	-200.195	-192.261	-193.481	-196.228	-200.806	-193.176	-197.754	-186.768	-189.514				-1.14599	-105.286	-84.2285	-88.501	-82.7026	-118.103	-91.5527	-113.22	-91.8579	-95.8252	-102.539	-99.4873	-87.2803	-94.6045	-108.948	-119.629	-85.144	-91.5527	-96.7407	-105.286				29.9
			-2.44	-183.411	-185.242	-196.838	-195.312	-202.026	-191.956	-187.378	-194.702	-197.144	-197.754	-200.195	-192.566	-192.871	-197.144	-201.416	-192.566	-199.28	-186.768	-187.988				-1.142	-104.37	-84.8389	-88.1958	-82.3975	-118.103	-90.9424	-112	-92.4683	-95.2148	-102.844	-99.4873	-86.6699	-93.689	-109.863	-119.934	-85.4492	-90.9424	-97.6562	-105.896				30
			-2.436	-181.885	-185.852	-197.144	-195.312	-203.247	-192.566	-188.599	-195.007	-197.754	-198.059	-201.416	-192.871	-194.092	-196.228	-199.28	-192.566	-198.059	-185.852	-189.514				-1.138	-105.286	-84.2285	-87.5854	-82.3975	-118.713	-91.8579	-112.305	-92.1631	-96.1304	-102.539	-99.1821	-87.5854	-93.9941	-108.948	-119.934	-85.7544	-92.1631	-96.7407	-105.591				30.1
			-2.432	-182.19	-185.547	-197.754	-194.397	-202.332	-191.04	-187.683	-194.397	-198.364	-197.144	-199.89	-193.481	-194.092	-196.838	-200.195	-192.261	-198.059	-187.378	-187.378				-1.134	-104.98	-84.8389	-88.8062	-83.0078	-118.103	-90.9424	-113.22	-91.8579	-95.52	-103.76	-99.7925	-86.9751	-93.689	-109.253	-119.324	-85.4492	-91.2476	-96.4355	-106.201				30.2
			-2.428	-182.495	-185.852	-196.228	-195.312	-202.942	-192.871	-188.293	-195.312	-197.144	-198.059	-200.5	-192.261	-192.566	-196.838	-199.89	-192.261	-198.364	-186.157	-188.904				-1.13	-105.286	-84.2285	-88.1958	-82.3975	-118.408	-91.5527	-112.305	-91.5527	-95.8252	-104.065	-99.1821	-87.5854	-93.689	-108.643	-119.934	-86.3647	-91.8579	-96.7407	-106.506				30.3
			-2.424	-183.411	-186.768	-196.228	-194.397	-202.332	-192.261	-187.988	-194.397	-198.059	-198.364	-202.026	-192.871	-192.871	-196.228	-199.89	-193.481	-198.364	-186.462	-189.514				-1.12601	-104.675	-83.6182	-88.501	-82.0923	-119.019	-91.5527	-112	-92.7734	-95.52	-105.286	-99.4873	-87.2803	-93.3838	-108.337	-119.934	-85.7544	-91.8579	-97.0459	-105.896				30.4
			-2.42001	-183.716	-184.631	-196.838	-194.092	-202.332	-192.261	-187.378	-195.312	-198.669	-198.364	-201.416	-193.176	-193.176	-197.144	-199.89	-191.956	-198.975	-186.768	-188.599				-1.12201	-104.065	-84.8389	-88.501	-82.0923	-118.103	-90.6372	-112	-92.4683	-95.52	-104.675	-99.4873	-87.8906	-92.7734	-108.948	-119.324	-86.0596	-91.8579	-97.0459	-106.506				30.5
			-2.41599	-182.495	-185.242	-196.533	-194.092	-203.247	-191.65	-188.293	-194.702	-198.364	-198.364	-201.721	-192.566	-194.092	-196.533	-199.28	-192.566	-198.059	-185.852	-188.904				-1.11799	-104.675	-83.6182	-87.8906	-82.3975	-118.713	-91.5527	-112	-91.8579	-95.8252	-105.286	-98.877	-87.8906	-94.2993	-108.032	-119.629	-86.0596	-91.5527	-96.4355	-106.506				30.6
			-2.412	-182.19	-185.547	-198.059	-194.397	-202.332	-192.566	-187.378	-195.007	-198.669	-198.364	-201.111	-193.481	-193.176	-196.533	-199.89	-192.261	-199.585	-187.073	-189.514				-1.114	-104.065	-83.6182	-88.1958	-83.0078	-118.103	-90.9424	-111.389	-92.4683	-95.52	-106.506	-100.098	-86.6699	-93.3838	-108.643	-119.629	-86.0596	-91.2476	-96.7407	-107.117				30.7
			-2.408	-183.105	-185.852	-196.228	-195.312	-202.942	-193.481	-188.293	-195.312	-198.059	-197.754	-201.721	-192.566	-193.176	-196.838	-198.669	-192.261	-198.975	-186.157	-188.904				-1.11	-104.675	-83.0078	-87.8906	-82.0923	-119.019	-91.8579	-110.474	-91.8579	-96.1304	-105.896	-99.1821	-87.8906	-92.4683	-107.727	-120.239	-86.3647	-92.4683	-97.0459	-106.812				30.8
			-2.404	-182.8	-185.852	-196.838	-193.176	-202.026	-191.956	-187.683	-194.397	-198.975	-198.364	-202.332	-193.481	-193.176	-196.228	-198.669	-192.261	-198.364	-186.462	-189.209				-1.106	-104.065	-83.313	-88.8062	-82.3975	-118.408	-91.2476	-111.084	-92.1631	-95.8252	-107.117	-99.4873	-87.8906	-92.7734	-107.117	-119.019	-86.0596	-91.8579	-95.8252	-106.812				30.9
			-2.4	-184.021	-184.937	-195.923	-193.787	-202.026	-192.566	-187.378	-195.312	-198.669	-198.669	-201.721	-193.176	-192.261	-196.838	-199.585	-191.65	-199.585	-186.157	-188.904				-1.102	-104.065	-83.6182	-88.1958	-82.7026	-118.408	-91.5527	-110.474	-91.8579	-95.52	-107.422	-99.1821	-87.8906	-92.7734	-107.727	-119.324	-86.6699	-91.2476	-96.7407	-107.727				31
			-2.396	-183.105	-185.852	-196.228	-194.397	-202.637	-193.176	-188.293	-194.702	-198.364	-198.975	-203.247	-192.566	-193.176	-196.228	-199.28	-192.566	-199.28	-186.157	-188.904				-1.09801	-104.065	-83.0078	-87.5854	-82.0923	-119.324	-91.5527	-109.863	-92.4683	-95.8252	-107.727	-99.1821	-87.2803	-93.0786	-106.812	-119.629	-86.3647	-92.1631	-96.7407	-107.117				31.1
			-2.39201	-183.411	-184.631	-198.059	-194.092	-201.721	-193.176	-187.378	-194.702	-199.28	-197.754	-202.637	-193.481	-193.787	-196.533	-198.669	-192.261	-199.585	-187.378	-189.209				-1.09401	-103.455	-83.313	-88.1958	-82.3975	-119.019	-90.9424	-109.558	-92.1631	-95.2148	-108.032	-99.4873	-87.2803	-92.1631	-107.117	-118.713	-86.3647	-91.8579	-97.0459	-107.727				31.2
			-2.38799	-182.19	-184.631	-197.144	-194.702	-202.942	-193.176	-187.378	-195.312	-198.669	-196.838	-202.332	-193.176	-193.787	-196.533	-197.754	-191.956	-199.585	-186.462	-188.599				-1.08999	-104.065	-83.0078	-87.8906	-81.7871	-118.713	-91.8579	-109.863	-91.2476	-96.1304	-107.727	-98.877	-88.1958	-92.4683	-106.506	-119.019	-86.9751	-91.8579	-95.8252	-107.422				31.3
			-2.384	-183.105	-186.157	-196.838	-193.787	-202.026	-193.176	-187.683	-194.397	-198.975	-198.975	-202.332	-193.481	-192.566	-195.923	-198.364	-192.566	-199.89	-186.157	-189.819				-1.086	-103.76	-82.0923	-88.1958	-82.7026	-118.713	-91.2476	-110.168	-92.1631	-95.8252	-109.253	-99.4873	-87.5854	-92.4683	-106.506	-119.019	-86.0596	-91.8579	-95.8252	-107.422				31.4
			-2.38	-184.326	-185.547	-195.618	-194.397	-202.026	-194.092	-187.378	-195.007	-198.364	-198.059	-203.247	-193.176	-191.956	-196.838	-198.669	-191.65	-200.195	-186.462	-188.904				-1.082	-103.455	-82.7026	-87.8906	-81.7871	-119.324	-91.8579	-108.337	-91.5527	-95.8252	-108.948	-99.1821	-87.8906	-91.2476	-106.201	-119.019	-86.6699	-92.4683	-96.4355	-108.032				31.5
			-2.376	-183.411	-185.547	-195.618	-193.176	-202.026	-192.871	-187.988	-194.702	-199.28	-198.975	-204.773	-192.871	-193.481	-195.923	-197.754	-192.261	-198.975	-185.852	-189.819				-1.078	-103.455	-82.7026	-88.501	-81.7871	-119.629	-91.5527	-108.948	-91.8579	-95.8252	-109.253	-99.1821	-88.8062	-92.1631	-105.591	-118.103	-86.6699	-92.4683	-95.8252	-107.117				31.6
			-2.372	-184.021	-184.326	-196.838	-192.871	-201.416	-192.871	-187.378	-194.702	-199.89	-198.059	-202.637	-194.092	-193.481	-196.533	-198.975	-191.65	-200.5	-187.073	-189.819				-1.074	-102.844	-83.313	-88.501	-82.0923	-118.408	-91.2476	-108.948	-91.2476	-95.52	-109.863	-99.1821	-88.1958	-92.4683	-106.201	-117.798	-86.3647	-91.2476	-96.1304	-108.032				31.7
			-2.368	-182.495	-184.937	-196.533	-194.397	-202.637	-194.397	-187.988	-195.312	-198.059	-198.364	-203.247	-192.871	-193.481	-195.923	-198.059	-191.956	-199.585	-185.852	-188.599				-1.07001	-103.76	-81.7871	-87.2803	-81.7871	-119.629	-92.1631	-108.337	-91.5527	-96.1304	-109.558	-98.5718	-88.1958	-91.8579	-105.286	-119.324	-87.5854	-91.5527	-95.8252	-107.727				31.8
			-2.36401	-184.021	-185.547	-196.838	-193.787	-202.026	-194.092	-187.378	-194.397	-199.585	-198.059	-203.857	-194.092	-193.176	-195.923	-197.144	-192.261	-199.89	-186.462	-190.125				-1.06599	-102.844	-82.0923	-88.501	-82.0923	-119.324	-91.5527	-108.032	-91.8579	-95.52	-110.474	-99.1821	-87.8906	-91.2476	-104.98	-118.103	-86.6699	-91.8579	-95.8252	-107.422				31.9
			-2.35999	-183.716	-184.631	-196.228	-193.481	-201.721	-193.787	-186.768	-195.312	-198.975	-198.975	-203.857	-193.176	-192.871	-196.533	-196.838	-191.65	-200.5	-186.462	-188.904				-1.06199	-102.539	-82.3975	-88.501	-81.4819	-118.408	-91.8579	-107.422	-90.6372	-95.8252	-109.863	-98.5718	-89.4165	-90.9424	-105.286	-118.103	-87.8906	-91.5527	-95.52	-107.422				32
			-2.356	-183.716	-185.852	-195.618	-193.176	-202.026	-193.481	-188.293	-194.397	-199.585	-199.585	-204.468	-193.176	-192.871	-195.618	-197.449	-192.261	-199.585	-185.852	-189.514				-1.058	-102.539	-81.4819	-88.1958	-82.0923	-119.019	-91.8579	-107.727	-91.5527	-96.1304	-111.389	-98.5718	-88.8062	-92.1631	-104.675	-117.798	-86.6699	-91.5527	-94.9097	-107.422				32.1
			-2.352	-184.937	-184.937	-197.144	-193.176	-201.721	-194.092	-187.073	-194.702	-199.28	-198.669	-204.773	-194.397	-191.956	-196.228	-198.364	-192.261	-200.5	-186.768	-188.904				-1.054	-101.929	-82.3975	-88.501	-82.3975	-119.019	-91.2476	-106.506	-91.5527	-95.52	-111.389	-98.877	-88.501	-90.9424	-104.98	-118.103	-87.2803	-90.9424	-96.4355	-108.032				32.2
			-2.348	-183.411	-184.326	-196.228	-194.092	-202.026	-194.702	-187.988	-195.312	-198.975	-198.364	-205.383	-193.176	-194.092	-195.923	-196.838	-191.956	-199.585	-186.462	-189.209				-1.05	-102.539	-82.0923	-88.501	-82.0923	-119.934	-92.1631	-106.201	-91.2476	-96.1304	-110.474	-98.2666	-89.1113	-91.5527	-104.065	-118.103	-87.5854	-91.8579	-95.52	-107.422				32.3
			-2.344	-183.411	-184.326	-197.144	-192.871	-201.416	-193.787	-187.378	-194.702	-200.5	-198.669	-204.163	-193.787	-193.787	-195.923	-196.838	-191.65	-200.195	-186.768	-190.43				-1.046	-101.624	-82.0923	-89.4165	-82.3975	-118.103	-91.5527	-107.117	-90.9424	-95.52	-111.389	-99.1821	-88.501	-91.2476	-104.37	-117.188	-86.9751	-90.6372	-94.9097	-107.422				32.4
			-2.34001	-183.716	-184.937	-195.618	-194.092	-201.416	-195.007	-187.683	-195.618	-198.975	-198.669	-203.552	-193.787	-191.956	-196.228	-196.838	-191.04	-200.5	-186.768	-189.209				-1.04201	-102.234	-81.1768	-88.1958	-82.0923	-118.408	-91.5527	-106.201	-90.6372	-96.4355	-111.389	-98.2666	-88.8062	-90.6372	-104.065	-118.103	-88.1958	-90.6372	-95.2148	-107.422				32.5
			-2.33601	-184.326	-186.157	-195.312	-193.787	-201.721	-195.312	-187.378	-194.702	-199.28	-199.28	-205.688	-194.092	-192.871	-195.312	-196.228	-192.566	-199.89	-184.631	-189.514				-1.03799	-101.318	-81.1768	-88.501	-82.7026	-119.324	-91.2476	-105.591	-91.2476	-95.8252	-111.694	-98.5718	-88.501	-90.6372	-103.455	-117.188	-87.8906	-90.9424	-94.9097	-107.117				32.6
			-2.33199	-185.547	-184.326	-196.838	-192.261	-201.111	-194.092	-187.378	-195.007	-200.195	-198.975	-205.383	-194.092	-192.566	-196.228	-197.144	-191.345	-201.111	-187.073	-189.514				-1.03399	-101.318	-82.7026	-89.4165	-82.3975	-118.408	-90.9424	-105.591	-90.332	-95.52	-111.389	-98.877	-89.7217	-90.0269	-103.76	-117.188	-88.1958	-90.332	-95.52	-108.032				32.7
			-2.328	-184.021	-184.631	-196.228	-192.871	-202.026	-194.702	-188.293	-194.702	-199.28	-198.059	-205.078	-193.481	-193.176	-195.923	-196.838	-192.261	-200.5	-186.462	-189.819				-1.03	-101.624	-81.4819	-88.8062	-82.3975	-118.713	-91.8579	-105.591	-90.0269	-96.1304	-111.694	-98.2666	-89.7217	-91.5527	-103.149	-116.882	-88.1958	-90.6372	-94.2993	-106.812				32.8
			-2.324	-183.716	-184.631	-197.449	-193.176	-201.111	-194.702	-187.683	-194.397	-199.89	-198.975	-205.078	-194.092	-192.871	-195.618	-197.144	-190.43	-200.5	-186.157	-190.125				-1.026	-100.708	-81.4819	-89.1113	-83.0078	-118.408	-90.9424	-104.675	-90.6372	-95.52	-112.305	-98.5718	-88.501	-90.332	-103.76	-117.493	-87.5854	-89.7217	-94.9097	-107.422				32.9
			-2.32	-184.021	-184.326	-195.312	-194.397	-201.416	-196.228	-186.768	-195.312	-199.28	-197.754	-205.078	-193.787	-193.176	-195.923	-195.618	-191.345	-200.806	-186.462	-189.514				-1.022	-101.013	-81.4819	-88.501	-82.7026	-118.408	-91.2476	-104.065	-90.0269	-95.8252	-111.694	-97.9614	-89.7217	-89.7217	-102.844	-117.493	-88.501	-90.6372	-94.6045	-107.117				33
			-2.316	-183.716	-184.937	-196.228	-192.566	-201.111	-194.702	-187.988	-194.702	-199.89	-199.28	-205.383	-193.787	-193.481	-195.618	-195.007	-191.956	-199.89	-185.852	-188.599				-1.018	-101.013	-81.4819	-90.0269	-83.0078	-117.798	-90.6372	-105.286	-89.7217	-95.52	-112.61	-98.5718	-89.7217	-90.0269	-102.539	-115.967	-87.8906	-90.0269	-93.689	-106.812				33.1
			-2.31201	-185.242	-184.631	-196.533	-192.566	-200.5	-195.312	-187.378	-195.007	-199.585	-198.975	-204.773	-194.702	-191.956	-196.228	-196.533	-191.65	-201.416	-186.462	-189.819				-1.01401	-100.403	-81.7871	-89.4165	-83.313	-117.188	-90.6372	-104.37	-89.1113	-95.2148	-112.915	-98.2666	-89.7217	-89.7217	-102.539	-116.882	-88.1958	-89.4165	-94.6045	-107.727				33.2
			-2.30801	-184.021	-185.242	-195.923	-192.871	-201.416	-195.923	-188.293	-194.702	-198.669	-198.975	-206.604	-193.787	-192.261	-195.618	-196.228	-191.345	-200.806	-185.547	-189.819				-1.00999	-100.708	-80.8716	-89.4165	-83.0078	-118.713	-90.6372	-103.455	-90.332	-95.52	-112.61	-97.9614	-89.7217	-90.0269	-101.929	-116.882	-88.1958	-90.332	-94.9097	-106.812				33.3
			-2.30399	-184.937	-184.021	-196.533	-191.956	-200.5	-195.312	-186.462	-194.702	-200.806	-197.754	-206.299	-194.702	-193.481	-195.312	-196.228	-191.04	-200.806	-186.462	-190.43				-1.00599	-100.098	-82.3975	-90.6372	-83.9233	-117.493	-90.0269	-103.76	-89.7217	-94.6045	-112.305	-97.9614	-89.7217	-89.4165	-102.234	-116.272	-87.5854	-89.4165	-94.6045	-107.422				33.4
			-2.3	-183.411	-183.716	-195.618	-193.176	-200.806	-196.228	-187.683	-195.312	-199.89	-196.228	-205.078	-194.397	-193.176	-195.618	-195.618	-190.125	-201.111	-186.157	-189.514				-1.002	-101.013	-81.7871	-90.0269	-83.6182	-116.882	-90.9424	-103.76	-88.8062	-95.2148	-111.694	-97.6562	-90.0269	-89.7217	-101.318	-116.882	-88.501	-88.8062	-93.9941	-106.812				33.5
			-2.296	-183.716	-184.937	-196.228	-193.176	-200.5	-195.923	-188.293	-194.397	-199.28	-198.975	-205.688	-194.092	-193.176	-195.312	-195.618	-191.345	-200.806	-186.157	-190.735				-0.997999	-100.403	-80.8716	-90.332	-83.9233	-116.577	-90.0269	-103.76	-89.1113	-94.6045	-113.525	-98.2666	-89.1113	-89.7217	-101.318	-116.577	-88.1958	-88.501	-94.2993	-106.201				33.6
			-2.292	-185.547	-184.631	-196.228	-193.481	-200.195	-196.838	-187.683	-195.312	-199.28	-198.059	-205.688	-195.007	-192.261	-195.923	-195.618	-191.65	-201.416	-186.462	-189.819				-0.994001	-100.098	-81.7871	-90.6372	-84.2285	-117.188	-89.7217	-102.539	-88.501	-94.9097	-112.61	-97.9614	-89.4165	-88.501	-101.624	-116.882	-88.501	-89.1113	-94.9097	-107.117				33.7
			-2.288	-184.937	-184.631	-195.312	-192.566	-200.806	-195.618	-187.988	-195.007	-199.585	-198.364	-207.214	-194.092	-192.871	-195.312	-194.702	-191.65	-200.806	-185.852	-189.819				-0.990004	-100.403	-81.7871	-90.9424	-84.2285	-117.188	-89.4165	-102.844	-88.501	-94.2993	-112.915	-97.6562	-90.6372	-89.4165	-100.708	-115.967	-88.501	-88.8062	-93.689	-106.506				33.8
			-2.28401	-185.547	-184.021	-196.228	-191.345	-199.89	-195.618	-187.683	-194.397	-200.195	-198.059	-205.994	-195.007	-192.566	-195.312	-196.228	-191.04	-201.111	-186.157	-190.735				-0.986006	-100.098	-82.3975	-91.5527	-85.144	-115.967	-89.1113	-102.844	-88.1958	-93.9941	-113.22	-97.9614	-89.4165	-89.7217	-101.013	-116.272	-88.1958	-87.5854	-94.6045	-106.812				33.9
			-2.28001	-184.021	-184.021	-195.312	-193.481	-200.5	-197.144	-188.293	-195.312	-199.28	-197.754	-206.299	-194.702	-192.261	-195.618	-195.923	-190.43	-201.416	-186.157	-189.819				-0.981993	-100.708	-82.0923	-90.332	-85.4492	-116.577	-90.0269	-101.624	-88.1958	-94.6045	-112.61	-97.3511	-89.7217	-89.1113	-101.013	-116.882	-88.501	-88.1958	-94.6045	-106.506				34
			-2.27599	-184.326	-184.021	-195.923	-193.176	-200.5	-196.533	-188.599	-195.007	-199.585	-197.754	-206.909	-194.702	-193.787	-195.007	-194.702	-191.04	-200.806	-186.157	-190.43				-0.977995	-99.7925	-81.7871	-91.5527	-86.0596	-115.662	-88.8062	-102.539	-87.8906	-93.689	-112.915	-97.9614	-89.4165	-89.1113	-100.708	-116.272	-88.1958	-88.1958	-94.2993	-106.812				34.1
			-2.272	-184.937	-183.716	-195.618	-192.566	-199.89	-196.533	-186.768	-195.007	-199.89	-198.364	-205.688	-195.312	-193.176	-195.923	-195.007	-189.819	-201.721	-185.852	-190.43				-0.973997	-99.7925	-82.3975	-91.8579	-85.7544	-115.356	-89.1113	-101.929	-86.3647	-93.9941	-112.61	-97.6562	-90.0269	-88.1958	-100.708	-116.882	-89.1113	-87.5854	-93.9941	-107.422				34.2
			-2.268	-184.937	-185.242	-195.312	-193.176	-200.195	-196.838	-188.599	-195.007	-198.975	-198.669	-206.604	-194.397	-191.956	-195.007	-194.702	-191.04	-201.416	-186.768	-190.43				-0.969999	-100.403	-81.4819	-91.5527	-86.0596	-115.967	-88.8062	-102.539	-87.5854	-93.9941	-113.525	-98.2666	-89.4165	-89.4165	-100.403	-115.967	-88.501	-87.8906	-93.689	-106.506				34.3
			-2.264	-186.157	-184.326	-195.923	-192.261	-199.585	-197.144	-188.293	-194.702	-199.89	-198.059	-206.909	-195.618	-191.956	-195.618	-195.923	-191.65	-201.416	-186.768	-190.735				-0.966002	-99.4873	-82.3975	-91.5527	-86.9751	-115.356	-88.501	-101.013	-86.9751	-93.3838	-113.22	-98.2666	-88.8062	-88.1958	-101.013	-116.882	-88.1958	-87.5854	-95.2148	-107.727				34.4
			-2.26	-184.937	-183.411	-195.312	-192.566	-200.195	-197.144	-188.599	-196.228	-199.585	-197.144	-206.909	-194.702	-192.566	-195.312	-194.397	-190.735	-200.806	-185.852	-189.819				-0.962004	-100.403	-82.7026	-91.8579	-86.9751	-115.662	-89.1113	-101.318	-86.3647	-93.689	-112.305	-97.6562	-90.332	-88.8062	-100.403	-116.272	-88.1958	-87.8906	-94.2993	-106.812				34.5
			-2.25601	-184.631	-183.411	-195.923	-191.956	-199.585	-196.533	-187.683	-195.007	-200.195	-197.449	-206.299	-195.007	-193.787	-195.007	-195.007	-191.04	-201.111	-186.462	-191.345				-0.958006	-99.7925	-82.7026	-93.0786	-87.8906	-114.441	-88.1958	-101.929	-86.3647	-93.0786	-113.525	-98.5718	-89.4165	-89.1113	-100.098	-116.272	-87.8906	-86.6699	-94.2993	-107.117				34.6
			-2.25201	-184.937	-183.411	-195.312	-193.176	-199.585	-197.754	-187.683	-195.312	-198.975	-197.754	-205.994	-195.312	-192.261	-195.618	-195.007	-190.735	-202.026	-186.157	-190.735				-0.953993	-100.403	-82.3975	-92.1631	-88.1958	-114.441	-88.501	-101.318	-85.7544	-93.3838	-113.22	-97.9614	-89.4165	-88.8062	-100.403	-117.188	-88.501	-87.2803	-94.9097	-107.117				34.7
			-2.24799	-185.242	-184.631	-195.312	-193.481	-199.89	-197.754	-189.209	-195.312	-198.975	-197.754	-207.214	-194.702	-192.566	-194.702	-193.481	-191.65	-201.416	-186.157	-190.125				-0.949995	-100.403	-82.0923	-92.7734	-88.1958	-115.356	-88.1958	-101.318	-86.3647	-93.0786	-112.915	-98.5718	-89.1113	-88.501	-100.098	-116.272	-87.8906	-87.8906	-93.9941	-107.117				34.8
			-2.244	-186.157	-183.716	-195.923	-191.345	-198.669	-196.838	-188.904	-195.312	-200.5	-198.364	-206.909	-195.312	-191.956	-195.618	-194.702	-189.209	-201.416	-186.462	-191.04				-0.945997	-99.7925	-83.6182	-93.3838	-88.501	-113.831	-88.1958	-100.708	-85.4492	-92.4683	-112.915	-98.2666	-89.4165	-88.1958	-100.708	-116.272	-88.1958	-86.9751	-94.9097	-107.727				34.9
			-2.24	-185.852	-183.716	-195.007	-192.261	-199.89	-197.449	-187.683	-195.618	-199.28	-196.533	-206.604	-195.007	-191.65	-195.618	-194.702	-190.125	-201.721	-186.462	-190.125				-0.942	-100.403	-82.7026	-93.0786	-88.8062	-114.136	-88.501	-100.403	-85.4492	-93.0786	-112.915	-97.9614	-89.7217	-89.4165	-100.098	-116.272	-87.8906	-87.2803	-94.2993	-107.117				35
			-2.236	-184.631	-183.716	-195.618	-191.956	-199.585	-197.449	-188.904	-195.007	-198.975	-198.059	-207.52	-195.007	-192.566	-194.702	-195.312	-191.65	-201.111	-186.157	-191.345				-0.938002	-100.098	-82.7026	-93.3838	-90.332	-113.831	-87.8906	-99.7925	-86.3647	-92.4683	-113.525	-98.5718	-88.8062	-88.501	-100.403	-116.882	-87.5854	-86.6699	-94.9097	-107.727				35.1
			-2.232	-185.547	-183.105	-195.312	-192.566	-198.669	-198.364	-188.599	-195.618	-199.585	-196.533	-206.909	-195.618	-192.871	-196.228	-193.787	-190.735	-201.721	-186.462	-190.735				-0.934004	-100.708	-83.0078	-93.0786	-90.0269	-113.831	-88.501	-99.7925	-85.144	-92.1631	-112.61	-98.2666	-89.4165	-87.8906	-100.403	-116.882	-88.1958	-87.2803	-95.2148	-107.727				35.2
			-2.22801	-184.937	-183.716	-195.007	-192.261	-199.585	-197.449	-189.819	-195.618	-199.89	-196.838	-206.909	-195.007	-193.481	-195.312	-193.481	-190.735	-201.111	-185.242	-190.735				-0.930006	-100.403	-82.7026	-93.9941	-90.0269	-113.22	-87.8906	-101.318	-85.144	-92.1631	-113.22	-98.877	-88.8062	-88.501	-99.7925	-115.967	-87.5854	-86.9751	-93.9941	-107.117				35.3
			-2.22399	-187.073	-183.716	-195.312	-191.956	-198.669	-198.059	-188.293	-195.312	-199.585	-197.449	-205.994	-195.923	-191.956	-195.618	-194.702	-189.819	-202.026	-188.293	-191.345				-0.925993	-100.403	-83.0078	-93.3838	-91.2476	-112.61	-87.8906	-99.7925	-84.8389	-92.1631	-113.831	-98.5718	-88.1958	-88.1958	-101.013	-117.188	-87.5854	-86.3647	-94.9097	-107.422				35.4
			-2.21999	-185.852	-184.631	-194.702	-193.176	-199.89	-198.975	-189.209	-196.228	-198.975	-196.533	-207.52	-195.618	-191.345	-195.007	-194.397	-190.125	-201.111	-185.852	-190.735				-0.921995	-101.013	-83.0078	-93.689	-90.9424	-113.831	-88.8062	-98.877	-85.7544	-92.7734	-112.61	-98.2666	-88.501	-88.1958	-100.403	-116.577	-87.5854	-87.8906	-94.6045	-107.422				35.5
			-2.216	-186.157	-183.105	-195.312	-191.345	-198.364	-196.838	-189.209	-195.618	-200.195	-196.838	-207.825	-195.312	-192.566	-195.007	-194.397	-190.125	-201.416	-186.157	-191.65				-0.917997	-100.403	-83.9233	-94.6045	-91.2476	-112.915	-88.1958	-99.1821	-85.144	-91.8579	-112.915	-98.877	-88.8062	-87.5854	-101.013	-115.967	-87.5854	-86.9751	-94.9097	-108.032				35.6
			-2.212	-185.242	-182.495	-194.702	-191.65	-198.669	-198.364	-188.904	-195.923	-199.585	-194.397	-205.994	-195.618	-192.566	-195.923	-194.397	-191.04	-202.026	-185.547	-191.04				-0.914	-101.013	-83.6182	-93.9941	-91.8579	-112.61	-88.8062	-99.1821	-84.2285	-92.1631	-112.915	-98.5718	-89.1113	-88.1958	-100.708	-116.272	-87.8906	-86.6699	-94.2993	-107.422				35.7
			-2.208	-185.242	-184.021	-194.702	-192.566	-199.28	-198.669	-189.209	-195.312	-198.975	-197.144	-206.909	-195.312	-192.871	-194.702	-194.092	-190.735	-201.111	-186.157	-191.04				-0.910002	-100.708	-82.7026	-93.9941	-92.4683	-112.305	-88.1958	-99.4873	-84.5337	-92.1631	-114.136	-99.1821	-87.5854	-88.501	-100.403	-116.882	-86.9751	-86.9751	-94.2993	-107.422				35.8
			-2.204	-186.462	-183.716	-195.312	-192.566	-198.059	-198.975	-189.514	-196.228	-199.585	-196.228	-206.299	-196.228	-192.261	-195.312	-194.092	-190.125	-201.721	-186.157	-191.04				-0.906004	-100.708	-83.6182	-93.9941	-91.8579	-112.61	-88.1958	-98.2666	-83.9233	-91.8579	-113.22	-98.5718	-88.1958	-87.2803	-101.624	-117.188	-87.2803	-87.5854	-94.9097	-108.032				35.9
			-2.20001	-186.462	-184.021	-194.397	-192.261	-198.669	-198.364	-190.125	-196.228	-199.585	-195.923	-206.909	-195.618	-191.956	-195.312	-193.176	-189.819	-201.416	-185.547	-191.04				-0.902006	-101.318	-83.6182	-94.9097	-91.8579	-112.305	-89.1113	-99.1821	-84.5337	-92.1631	-113.22	-98.877	-88.8062	-87.5854	-100.403	-115.967	-86.3647	-87.5854	-93.689	-107.727				36
			-2.19599	-186.768	-183.411	-195.312	-191.345	-198.059	-198.364	-190.125	-195.618	-200.195	-196.533	-206.909	-195.618	-192.261	-195.007	-194.702	-189.819	-201.111	-186.157	-192.261				-0.897993	-100.708	-84.2285	-94.9097	-93.689	-111.389	-88.501	-98.5718	-84.2285	-91.5527	-114.441	-99.1821	-87.8906	-87.5854	-101.624	-115.967	-86.6699	-87.2803	-94.6045	-107.727				36.1
			-2.19199	-185.852	-183.411	-194.397	-192.261	-198.059	-199.585	-189.514	-196.838	-198.975	-195.618	-206.604	-196.228	-191.04	-195.312	-194.702	-190.43	-202.026	-185.547	-191.345				-0.893995	-101.929	-83.9233	-94.2993	-92.7734	-112.305	-89.1113	-97.3511	-85.144	-92.7734	-114.136	-98.2666	-88.1958	-87.5854	-101.318	-116.577	-87.2803	-88.1958	-94.6045	-108.032				36.2
			-2.188	-185.852	-183.105	-194.702	-192.261	-198.059	-198.975	-190.735	-196.228	-199.28	-195.312	-207.825	-195.618	-193.481	-194.702	-193.787	-190.735	-201.111	-185.852	-191.65				-0.889998	-101.318	-84.5337	-95.52	-92.7734	-111.694	-88.8062	-98.2666	-84.8389	-91.5527	-114.136	-99.4873	-87.5854	-87.5854	-101.318	-115.967	-86.3647	-88.1958	-93.689	-108.337				36.3
			-2.184	-186.157	-182.19	-194.702	-191.65	-197.754	-198.669	-189.514	-196.228	-199.89	-195.923	-205.688	-196.533	-193.176	-195.923	-194.092	-189.819	-202.026	-185.852	-191.65				-0.886	-101.318	-84.5337	-95.52	-93.0786	-110.779	-89.4165	-98.2666	-83.9233	-92.1631	-114.136	-99.1821	-88.1958	-87.2803	-101.318	-116.882	-86.6699	-87.5854	-93.689	-108.032				36.4
			-2.18	-186.768	-184.021	-193.787	-192.566	-198.669	-199.585	-190.43	-196.228	-198.364	-195.618	-205.994	-195.618	-191.345	-195.007	-193.481	-188.599	-201.416	-186.157	-191.345				-0.882002	-101.624	-83.6182	-95.8252	-93.0786	-111.389	-89.4165	-98.5718	-84.5337	-92.4683	-114.746	-98.877	-87.2803	-88.1958	-101.624	-116.577	-86.0596	-88.501	-93.0786	-107.422				36.5
			-2.176	-187.378	-183.716	-195.007	-192.261	-197.754	-198.975	-190.735	-196.533	-199.585	-196.228	-206.909	-195.923	-192.261	-194.702	-194.092	-190.125	-201.111	-186.157	-191.956				-0.878004	-101.013	-84.5337	-95.52	-93.3838	-111.084	-89.1113	-97.3511	-84.5337	-91.5527	-115.051	-98.5718	-87.2803	-86.9751	-102.234	-116.577	-86.0596	-88.501	-93.689	-108.643				36.6
			-2.17201	-186.768	-182.8	-194.092	-191.65	-198.059	-199.28	-189.819	-197.144	-199.28	-194.702	-206.604	-196.228	-191.65	-195.312	-193.481	-189.209	-201.416	-185.852	-191.345				-0.874006	-101.929	-85.144	-95.52	-92.7734	-111.084	-89.7217	-97.3511	-84.8389	-91.8579	-114.441	-98.877	-88.1958	-87.2803	-101.929	-115.967	-86.3647	-89.4165	-93.0786	-108.643				36.7
			-2.16799	-186.157	-183.105	-194.702	-191.956	-197.449	-198.364	-191.04	-196.228	-199.585	-195.618	-206.299	-195.618	-192.871	-194.397	-193.787	-190.125	-201.416	-186.768	-191.956				-0.869993	-101.318	-84.8389	-96.4355	-93.9941	-110.474	-89.4165	-97.9614	-84.8389	-92.1631	-115.356	-99.4873	-87.5854	-88.501	-101.929	-116.272	-85.7544	-87.8906	-92.7734	-108.032				36.8
			-2.16399	-186.768	-182.8	-194.702	-191.956	-197.144	-199.89	-190.43	-196.838	-198.975	-195.007	-205.688	-196.838	-191.956	-195.618	-194.702	-189.514	-202.026	-184.937	-191.65				-0.865995	-101.624	-84.5337	-96.1304	-93.689	-110.168	-90.332	-96.7407	-84.8389	-92.4683	-115.356	-99.1821	-86.9751	-87.8906	-102.539	-117.493	-86.9751	-88.1958	-93.689	-108.032				36.9
			-2.16	-186.462	-184.021	-194.092	-193.481	-198.364	-200.195	-191.04	-197.144	-198.364	-195.007	-206.299	-195.923	-191.956	-195.007	-192.566	-189.819	-201.416	-185.852	-191.345				-0.861998	-101.624	-84.5337	-97.0459	-93.3838	-110.474	-90.0269	-97.6562	-85.144	-91.8579	-115.051	-99.4873	-86.6699	-87.8906	-101.929	-116.577	-86.0596	-89.4165	-92.7734	-108.032				37
			-2.156	-188.293	-183.105	-194.702	-191.65	-197.144	-198.975	-191.04	-196.838	-199.89	-196.228	-205.994	-196.228	-192.566	-195.007	-193.481	-188.293	-201.416	-186.157	-191.956				-0.858	-101.013	-85.7544	-96.7407	-93.689	-109.558	-89.7217	-97.0459	-84.2285	-91.8579	-115.356	-99.1821	-87.2803	-87.5854	-102.234	-116.272	-86.0596	-88.8062	-92.7734	-108.337				37.1
			-2.152	-186.768	-183.105	-194.092	-191.956	-197.754	-200.195	-190.735	-197.754	-198.975	-194.092	-205.383	-196.228	-190.735	-195.007	-193.787	-187.988	-201.721	-185.547	-191.345				-0.854002	-101.624	-84.8389	-96.7407	-93.689	-110.474	-90.9424	-96.7407	-85.144	-93.0786	-115.967	-98.877	-87.2803	-88.501	-102.539	-116.272	-86.6699	-89.4165	-91.8579	-107.117				37.2
			-2.148	-187.073	-183.716	-194.397	-191.956	-197.449	-199.585	-191.345	-197.754	-198.364	-195.923	-207.214	-195.923	-191.345	-194.702	-194.092	-190.43	-201.416	-185.852	-191.956				-0.850004	-101.318	-85.144	-97.3511	-94.2993	-110.474	-90.0269	-96.4355	-85.7544	-91.8579	-116.577	-99.7925	-86.6699	-88.1958	-102.844	-116.272	-86.0596	-89.4165	-92.7734	-108.643				37.3
			-2.14401	-187.073	-181.58	-194.397	-191.956	-196.838	-199.585	-191.04	-197.449	-199.585	-193.787	-206.299	-197.144	-191.956	-195.312	-193.787	-189.209	-202.332	-185.852	-191.956				-0.846006	-101.624	-86.0596	-96.7407	-93.689	-110.168	-90.9424	-96.1304	-85.144	-92.4683	-115.662	-98.5718	-87.5854	-87.5854	-102.539	-116.882	-86.3647	-89.4165	-92.7734	-108.337				37.4
			-2.13999	-186.157	-182.8	-194.092	-192.871	-197.449	-199.585	-191.956	-197.449	-198.975	-193.787	-205.383	-196.533	-192.261	-195.007	-193.176	-189.514	-201.416	-185.852	-191.65				-0.841993	-101.624	-85.4492	-97.0459	-93.689	-109.558	-90.9424	-97.6562	-85.144	-93.3838	-115.967	-99.4873	-86.9751	-88.8062	-102.234	-116.272	-86.0596	-89.4165	-91.5527	-107.422				37.5
			-2.13599	-188.293	-183.105	-194.702	-192.261	-196.533	-199.89	-191.345	-197.144	-199.28	-195.312	-205.078	-196.228	-191.65	-195.007	-194.397	-188.904	-201.416	-185.547	-192.261				-0.837996	-100.708	-85.7544	-97.3511	-93.689	-108.948	-90.9424	-96.4355	-85.144	-92.4683	-116.882	-99.1821	-86.3647	-88.1958	-103.455	-117.188	-86.3647	-89.1113	-92.4683	-108.643				37.6
			-2.132	-187.988	-183.411	-193.787	-193.176	-197.144	-201.111	-191.345	-198.364	-198.669	-193.787	-205.383	-196.228	-190.43	-195.312	-193.176	-188.904	-202.332	-186.157	-191.345				-0.833998	-101.624	-85.7544	-96.7407	-92.7734	-110.779	-91.2476	-95.8252	-86.3647	-92.1631	-116.272	-98.5718	-86.9751	-88.8062	-102.539	-116.882	-86.3647	-90.6372	-92.1631	-108.337				37.7
			-2.128	-187.683	-183.105	-194.397	-191.65	-196.228	-198.975	-191.956	-198.059	-198.975	-194.702	-206.299	-196.228	-191.65	-194.397	-193.176	-189.514	-201.721	-186.462	-191.956				-0.83	-100.403	-86.9751	-97.3511	-93.689	-109.863	-90.6372	-96.1304	-85.7544	-92.4683	-117.188	-99.1821	-86.9751	-88.501	-102.844	-116.272	-86.0596	-89.7217	-92.1631	-107.422				37.8
			-2.124	-187.073	-181.885	-194.397	-191.04	-196.228	-199.585	-191.345	-197.449	-199.28	-192.261	-204.773	-197.144	-191.345	-195.923	-194.397	-190.125	-202.026	-187.683	-191.65				-0.826002	-101.624	-86.3647	-97.0459	-93.3838	-109.863	-91.5527	-96.1304	-85.7544	-93.3838	-116.577	-98.877	-87.5854	-89.4165	-103.455	-116.882	-86.3647	-89.4165	-92.1631	-107.727				37.9
			-2.12	-186.157	-182.8	-193.787	-193.176	-196.838	-199.89	-192.566	-197.754	-198.059	-194.092	-205.383	-196.228	-191.04	-194.397	-193.787	-190.125	-201.721	-184.631	-191.65				-0.822004	-101.318	-86.0596	-98.5718	-93.3838	-109.558	-91.2476	-96.1304	-86.9751	-92.7734	-117.188	-99.1821	-86.3647	-89.7217	-103.149	-117.188	-85.7544	-89.4165	-91.5527	-108.337				38
			-2.11601	-187.988	-182.8	-195.007	-192.871	-196.533	-199.89	-191.956	-197.449	-198.975	-193.787	-204.773	-196.228	-191.956	-195.007	-193.481	-189.209	-201.416	-186.462	-192.566				-0.818007	-100.403	-87.2803	-97.3511	-93.0786	-109.253	-91.5527	-95.52	-86.6699	-92.4683	-116.577	-98.2666	-86.6699	-88.8062	-102.844	-117.798	-86.3647	-89.7217	-92.4683	-108.337				38.1
			-2.11199	-187.683	-182.495	-194.092	-192.261	-196.533	-200.5	-192.261	-198.975	-198.669	-192.871	-204.468	-196.838	-191.04	-195.007	-192.566	-188.599	-201.721	-184.937	-191.65				-0.813994	-100.708	-86.6699	-97.6562	-93.0786	-109.558	-91.5527	-96.1304	-86.9751	-93.689	-116.577	-98.5718	-87.2803	-89.4165	-102.234	-116.272	-86.3647	-90.332	-91.5527	-107.422				38.2
			-2.108	-188.599	-182.8	-194.397	-192.261	-196.228	-199.585	-192.261	-197.449	-198.059	-194.397	-204.773	-196.228	-191.04	-194.702	-193.787	-188.904	-201.416	-186.157	-192.261				-0.809996	-100.403	-86.9751	-97.9614	-93.3838	-109.558	-90.9424	-95.8252	-86.9751	-93.0786	-117.798	-98.877	-86.3647	-89.7217	-104.065	-116.882	-86.3647	-89.4165	-91.8579	-108.337				38.3
			-2.104	-187.378	-182.8	-194.397	-191.956	-196.228	-200.806	-191.956	-198.975	-198.669	-193.176	-204.468	-196.838	-190.43	-195.312	-194.092	-188.904	-202.332	-186.157	-191.956				-0.805998	-101.318	-86.6699	-97.0459	-92.7734	-110.168	-91.8579	-94.6045	-87.5854	-93.0786	-117.188	-98.2666	-86.9751	-89.7217	-102.844	-117.493	-86.9751	-90.332	-92.1631	-108.032				38.4
			-2.1	-187.683	-182.495	-193.787	-192.566	-196.533	-199.585	-192.871	-198.059	-198.364	-191.956	-205.383	-196.228	-191.04	-194.702	-192.871	-189.819	-201.111	-185.547	-191.956				-0.802	-100.403	-87.2803	-98.2666	-93.0786	-110.168	-91.5527	-95.2148	-87.5854	-93.3838	-116.882	-98.877	-86.6699	-90.0269	-102.844	-116.882	-86.0596	-90.0269	-91.5527	-107.422				38.5
			-2.096	-187.683	-181.58	-194.702	-191.65	-195.618	-199.28	-192.261	-197.754	-199.585	-193.176	-203.857	-196.533	-191.65	-195.007	-194.397	-189.819	-202.026	-187.073	-192.566				-0.798002	-100.403	-87.8906	-97.6562	-93.0786	-108.948	-91.8579	-95.2148	-87.2803	-94.2993	-116.882	-98.2666	-86.9751	-89.7217	-104.065	-117.798	-86.6699	-89.1113	-92.1631	-108.337				38.6
			-2.092	-187.683	-182.8	-194.092	-192.871	-196.228	-200.806	-192.566	-199.585	-197.754	-193.481	-203.552	-196.533	-190.43	-195.007	-193.176	-188.599	-201.721	-184.937	-191.65				-0.794005	-100.403	-86.6699	-97.6562	-92.4683	-110.168	-91.5527	-95.2148	-88.8062	-93.9941	-117.798	-98.2666	-86.0596	-90.6372	-103.455	-117.493	-86.0596	-90.0269	-91.5527	-108.337				38.7
			-2.08801	-188.904	-183.105	-194.702	-192.871	-195.618	-200.5	-192.871	-198.669	-198.059	-194.092	-204.163	-195.923	-191.04	-194.702	-193.176	-189.514	-200.806	-186.157	-192.566				-0.790007	-100.098	-87.8906	-97.6562	-92.1631	-110.168	-91.5527	-94.9097	-88.501	-93.689	-117.798	-98.2666	-85.7544	-90.332	-103.149	-118.103	-86.0596	-90.6372	-92.1631	-108.643				38.8
			-2.08399	-188.293	-182.19	-194.092	-191.65	-195.923	-200.195	-192.566	-198.364	-198.669	-192.871	-203.857	-197.144	-190.125	-195.618	-193.176	-188.293	-201.721	-185.852	-191.65				-0.785994	-100.403	-88.1958	-97.3511	-91.5527	-110.474	-91.8579	-94.2993	-88.8062	-94.6045	-117.188	-97.6562	-87.5854	-90.6372	-103.149	-117.188	-86.6699	-90.9424	-91.8579	-107.422				38.9
			-2.08	-187.378	-182.8	-194.092	-192.261	-196.228	-199.585	-193.481	-198.669	-198.059	-192.871	-203.857	-196.228	-190.43	-194.397	-193.176	-189.209	-201.416	-185.547	-191.956				-0.781996	-99.7925	-88.1958	-97.9614	-92.7734	-109.863	-91.5527	-95.2148	-88.8062	-94.2993	-117.798	-97.9614	-86.6699	-91.2476	-104.065	-117.188	-86.3647	-89.7217	-91.5527	-107.727				39
			-2.076	-187.378	-182.19	-194.702	-192.566	-195.007	-199.89	-192.871	-199.28	-198.669	-193.481	-203.247	-196.838	-190.43	-195.312	-195.007	-189.209	-201.416	-186.768	-191.956				-0.777998	-100.098	-88.1958	-97.3511	-92.1631	-109.863	-92.1631	-93.9941	-88.8062	-94.6045	-117.798	-97.3511	-86.6699	-90.6372	-104.37	-118.408	-86.6699	-90.332	-92.1631	-108.643				39.1
			-2.072	-187.988	-182.495	-194.092	-193.176	-195.923	-199.89	-193.481	-199.28	-197.754	-192.566	-203.247	-196.533	-190.735	-194.397	-192.566	-189.209	-201.721	-185.852	-191.65				-0.774	-100.098	-88.1958	-98.2666	-91.5527	-110.779	-92.1631	-94.6045	-90.0269	-94.6045	-116.882	-97.6562	-86.3647	-91.2476	-102.539	-117.798	-86.3647	-91.2476	-92.1631	-108.032				39.2
			-2.068	-188.599	-182.19	-194.702	-192.566	-195.618	-199.585	-193.481	-198.669	-198.669	-194.397	-202.942	-196.228	-191.345	-194.702	-193.176	-187.988	-201.416	-185.547	-192.566				-0.770002	-99.4873	-89.1113	-97.6562	-91.8579	-109.558	-91.5527	-94.6045	-89.7217	-94.9097	-117.798	-97.6562	-86.9751	-90.9424	-103.76	-118.103	-86.0596	-90.332	-93.0786	-108.643				39.3
			-2.064	-188.293	-182.8	-194.397	-192.566	-195.618	-200.806	-193.176	-198.975	-197.754	-192.261	-202.332	-197.144	-189.819	-195.312	-193.176	-186.768	-202.026	-185.852	-191.65				-0.766005	-100.403	-88.1958	-97.3511	-91.2476	-110.779	-91.8579	-94.2993	-90.332	-95.52	-117.798	-97.0459	-86.9751	-91.2476	-103.455	-118.408	-86.3647	-91.2476	-92.4683	-108.337				39.4
			-2.06001	-188.293	-183.411	-194.397	-193.176	-195.618	-200.195	-194.092	-199.28	-197.144	-193.481	-203.857	-196.838	-189.514	-195.007	-193.481	-189.514	-202.026	-186.768	-191.956				-0.762007	-99.7925	-88.8062	-97.9614	-91.8579	-111.084	-91.5527	-93.689	-90.332	-94.6045	-118.103	-97.3511	-86.6699	-91.8579	-103.149	-118.408	-85.4492	-91.2476	-92.4683	-108.643				39.5
			-2.05599	-188.293	-181.274	-194.702	-191.65	-194.702	-199.28	-193.481	-199.585	-198.669	-191.956	-203.247	-196.838	-190.735	-195.312	-193.787	-188.293	-201.416	-186.768	-191.956				-0.757994	-100.098	-89.4165	-97.0459	-91.2476	-110.779	-92.4683	-93.0786	-90.332	-95.52	-117.188	-97.0459	-87.5854	-90.9424	-103.455	-118.103	-86.6699	-90.9424	-93.0786	-108.643				39.6
			-2.052	-187.073	-182.19	-194.397	-192.261	-195.618	-199.585	-194.092	-199.585	-197.754	-191.956	-202.026	-196.838	-190.43	-194.397	-192.871	-189.514	-201.111	-185.852	-191.65				-0.753996	-99.7925	-88.8062	-97.9614	-91.5527	-110.474	-91.5527	-94.6045	-90.9424	-96.1304	-117.188	-97.3511	-86.9751	-91.8579	-103.149	-117.798	-85.4492	-90.6372	-93.0786	-108.337				39.7
			-2.048	-188.599	-182.495	-195.007	-193.481	-195.007	-199.585	-194.092	-198.669	-197.144	-193.787	-202.332	-196.533	-191.04	-194.702	-194.092	-188.293	-201.416	-186.462	-192.566				-0.749998	-99.1821	-89.1113	-97.3511	-91.8579	-110.474	-91.2476	-93.3838	-90.6372	-95.52	-118.103	-97.0459	-86.3647	-91.5527	-103.455	-119.324	-85.7544	-90.6372	-93.3838	-109.863				39.8
			-2.044	-188.904	-182.8	-194.397	-193.481	-195.007	-201.111	-193.481	-200.195	-197.449	-192.871	-202.026	-197.449	-189.819	-195.312	-192.566	-187.988	-202.637	-186.462	-191.956				-0.746	-100.098	-88.8062	-97.0459	-90.332	-112	-91.2476	-93.0786	-91.5527	-96.1304	-116.882	-96.7407	-86.9751	-92.1631	-102.539	-118.713	-86.0596	-92.1631	-93.3838	-108.948				39.9
			-2.04	-188.904	-182.495	-194.702	-192.871	-195.007	-199.28	-194.702	-199.585	-197.754	-192.566	-202.942	-196.533	-189.819	-194.397	-192.566	-187.683	-201.111	-185.242	-191.956				-0.742003	-99.1821	-90.0269	-97.3511	-91.2476	-111.084	-91.2476	-93.3838	-91.5527	-95.8252	-117.798	-97.3511	-87.5854	-91.8579	-102.844	-118.408	-85.4492	-91.5527	-93.689	-108.643				40
			-2.036	-187.988	-181.885	-194.702	-191.956	-194.397	-199.585	-194.092	-198.975	-198.059	-190.735	-201.721	-196.838	-189.209	-195.312	-193.787	-188.599	-201.416	-186.768	-191.956				-0.738005	-99.4873	-89.4165	-96.7407	-91.2476	-111.084	-92.1631	-93.0786	-91.5527	-96.7407	-117.188	-96.7407	-87.8906	-91.8579	-103.455	-119.019	-86.3647	-91.2476	-93.9941	-108.948				40.1
			-2.03201	-187.073	-182.495	-194.092	-193.481	-195.312	-200.195	-194.397	-200.5	-196.838	-191.956	-201.721	-196.838	-188.904	-194.702	-193.787	-189.209	-201.721	-186.462	-191.65				-0.734007	-99.4873	-89.1113	-97.0459	-91.2476	-111.389	-90.9424	-93.3838	-91.8579	-95.8252	-117.798	-97.0459	-86.9751	-92.4683	-102.539	-119.019	-85.7544	-91.8579	-93.689	-109.253				40.2
			-2.02799	-188.599	-181.58	-195.007	-193.176	-194.397	-199.28	-194.702	-199.89	-197.754	-192.261	-202.332	-196.533	-190.735	-194.702	-193.176	-188.904	-201.111	-186.157	-192.566				-0.729994	-99.1821	-90.0269	-96.4355	-90.6372	-112	-90.9424	-93.0786	-91.5527	-96.1304	-117.493	-96.7407	-87.2803	-91.8579	-102.844	-119.324	-86.3647	-91.5527	-94.6045	-109.863				40.3
			-2.024	-188.293	-181.885	-194.092	-192.871	-195.007	-200.195	-194.092	-199.89	-197.754	-191.65	-200.5	-197.449	-190.43	-195.007	-192.566	-188.293	-201.416	-185.547	-191.345				-0.725996	-99.7925	-89.7217	-96.4355	-90.6372	-112.305	-90.9424	-93.689	-92.1631	-97.3511	-116.882	-96.1304	-87.8906	-92.1631	-102.539	-118.713	-86.3647	-92.1631	-94.2993	-108.948				40.4
			-2.02	-189.209	-182.495	-194.702	-193.787	-194.702	-199.89	-195.312	-200.195	-197.144	-191.956	-201.111	-196.228	-189.209	-194.397	-192.871	-188.293	-200.806	-186.157	-191.956				-0.721998	-98.877	-89.7217	-96.1304	-90.9424	-111.694	-90.6372	-93.689	-91.2476	-96.4355	-117.798	-96.4355	-87.2803	-92.1631	-103.149	-119.324	-85.4492	-92.1631	-94.9097	-109.863				40.5
			-2.016	-188.293	-182.19	-194.702	-193.176	-194.397	-200.195	-194.397	-200.195	-197.754	-191.956	-201.721	-197.144	-188.599	-195.312	-193.176	-187.988	-201.416	-186.768	-191.956				-0.718	-99.1821	-90.332	-95.52	-90.0269	-112.915	-91.2476	-92.1631	-92.1631	-96.4355	-117.188	-95.52	-88.1958	-92.4683	-102.234	-119.019	-85.7544	-93.0786	-94.9097	-109.558				40.6
			-2.012	-188.293	-182.19	-194.397	-192.871	-195.007	-198.975	-195.312	-200.806	-197.754	-190.735	-202.026	-197.144	-188.904	-194.397	-192.566	-188.904	-201.416	-185.547	-191.65				-0.714003	-98.877	-90.6372	-96.4355	-90.0269	-112.305	-90.6372	-93.0786	-92.1631	-96.7407	-116.882	-96.4355	-88.1958	-93.0786	-101.929	-118.103	-85.4492	-92.7734	-94.9097	-108.948				40.7
			-2.008	-188.599	-180.969	-195.007	-193.176	-194.397	-198.669	-195.007	-199.89	-197.449	-191.956	-200.5	-196.838	-190.125	-194.702	-194.092	-189.209	-200.806	-187.073	-191.956				-0.710005	-99.1821	-90.6372	-95.8252	-90.6372	-112.305	-90.9424	-93.0786	-92.1631	-97.0459	-117.188	-95.8252	-88.1958	-92.4683	-102.844	-119.019	-86.0596	-91.8579	-96.1304	-109.558				40.8
			-2.00401	-188.293	-182.19	-194.397	-193.481	-194.702	-199.89	-195.007	-201.111	-196.533	-192.261	-200.195	-197.449	-189.209	-194.702	-193.176	-188.293	-202.026	-186.462	-191.65				-0.706007	-99.1821	-89.7217	-95.52	-89.7217	-113.22	-90.6372	-93.3838	-93.0786	-97.0459	-116.882	-96.1304	-87.5854	-92.7734	-101.929	-119.324	-85.7544	-92.7734	-95.52	-109.863				40.9
			-1.99999	-189.209	-182.19	-195.618	-195.007	-194.397	-199.28	-195.618	-199.89	-196.838	-192.261	-201.416	-196.838	-189.514	-194.397	-192.261	-189.209	-201.416	-186.157	-191.956				-0.701994	-98.877	-90.6372	-95.52	-90.0269	-112.915	-90.0269	-92.4683	-92.4683	-96.7407	-116.882	-95.8252	-87.5854	-92.7734	-101.624	-119.934	-85.4492	-93.0786	-95.8252	-110.474				41
			-1.996	-189.514	-181.58	-195.007	-192.566	-194.092	-199.585	-195.312	-200.5	-197.754	-191.345	-200.806	-197.144	-189.514	-195.312	-192.261	-187.683	-201.111	-186.462	-191.65				-0.697996	-99.1821	-90.332	-94.9097	-89.4165	-113.22	-90.9424	-92.7734	-92.7734	-97.6562	-116.577	-95.2148	-88.501	-92.1631	-101.318	-118.408	-86.0596	-92.7734	-96.1304	-109.253				41.1
			-1.992	-187.683	-182.8	-194.702	-193.176	-195.007	-199.28	-195.923	-200.5	-196.533	-190.735	-200.806	-197.144	-187.988	-194.092	-192.871	-188.293	-201.111	-186.462	-191.65				-0.693998	-98.2666	-90.332	-94.9097	-90.0269	-113.22	-90.332	-92.7734	-92.4683	-97.3511	-117.493	-95.8252	-87.8906	-93.0786	-102.234	-118.408	-85.4492	-92.4683	-96.4355	-109.253				41.2
			-1.988	-188.293	-181.885	-195.312	-193.176	-193.787	-199.28	-195.618	-200.195	-197.144	-191.65	-201.111	-197.144	-188.904	-194.397	-194.092	-188.904	-201.111	-186.157	-192.261				-0.690001	-98.5718	-90.6372	-94.2993	-89.4165	-113.525	-90.6372	-91.8579	-92.4683	-97.3511	-116.882	-95.52	-87.8906	-92.7734	-101.929	-119.019	-86.3647	-92.4683	-97.3511	-110.168				41.3
			-1.984	-187.988	-181.885	-194.702	-193.176	-194.397	-199.585	-195.312	-201.721	-196.838	-191.04	-200.195	-198.059	-189.209	-194.397	-192.566	-188.904	-202.026	-185.852	-191.345				-0.686003	-98.5718	-90.0269	-94.9097	-88.8062	-114.136	-90.0269	-93.0786	-93.0786	-97.6562	-115.967	-95.8252	-87.8906	-93.3838	-101.013	-118.408	-86.0596	-93.3838	-97.0459	-109.558				41.4
			-1.98	-188.904	-181.274	-195.923	-193.787	-193.787	-198.669	-196.533	-200.5	-196.838	-193.176	-199.89	-196.838	-189.514	-194.397	-192.566	-189.209	-200.806	-186.768	-192.261				-0.682005	-98.2666	-90.9424	-94.2993	-89.7217	-113.22	-90.0269	-92.7734	-92.4683	-97.9614	-116.272	-95.52	-87.5854	-92.7734	-101.624	-119.019	-86.0596	-92.1631	-97.6562	-110.168				41.5
			-1.97601	-188.904	-181.885	-195.007	-193.481	-194.092	-199.89	-195.618	-200.195	-197.144	-191.65	-199.28	-197.449	-188.599	-195.312	-192.871	-186.462	-201.721	-184.021	-191.956				-0.678007	-99.1821	-90.0269	-93.689	-89.1113	-113.831	-90.6372	-92.4683	-93.0786	-98.5718	-116.577	-94.9097	-88.1958	-92.7734	-101.013	-118.713	-86.3647	-92.7734	-97.6562	-109.863				41.6
			-1.97199	-188.293	-183.105	-195.007	-194.092	-194.397	-199.585	-195.923	-201.416	-196.838	-191.65	-200.806	-197.449	-187.683	-194.092	-192.261	-189.209	-200.806	-187.073	-191.65				-0.673994	-98.2666	-90.0269	-94.2993	-88.8062	-114.441	-89.7217	-92.1631	-92.1631	-97.6562	-116.882	-95.52	-87.8906	-93.0786	-100.708	-118.408	-85.7544	-93.3838	-97.3511	-110.168				41.7
			-1.968	-188.904	-180.969	-195.618	-192.871	-193.176	-198.364	-195.923	-200.806	-197.144	-191.04	-200.5	-197.144	-189.514	-194.702	-192.871	-187.378	-200.806	-186.768	-192.566				-0.669996	-98.877	-91.2476	-93.0786	-88.501	-114.441	-90.6372	-91.8579	-92.1631	-97.9614	-115.967	-95.2148	-88.8062	-92.1631	-100.403	-117.798	-86.9751	-93.0786	-98.2666	-109.863				41.8
			-1.964	-187.378	-181.58	-195.007	-192.871	-194.702	-199.28	-196.228	-201.111	-196.838	-190.43	-199.28	-198.059	-188.599	-194.397	-192.871	-188.293	-201.416	-185.852	-191.345				-0.665999	-98.5718	-90.332	-93.689	-89.1113	-114.441	-89.7217	-93.0786	-93.0786	-98.5718	-115.967	-95.52	-88.1958	-93.0786	-100.708	-117.798	-86.6699	-92.4683	-98.2666	-109.863				41.9
			-1.96	-188.293	-181.274	-195.618	-194.092	-193.787	-198.669	-196.838	-201.111	-196.533	-191.65	-199.89	-197.449	-188.904	-194.397	-193.481	-188.599	-200.5	-186.768	-191.956				-0.662001	-98.5718	-90.332	-93.0786	-88.1958	-114.136	-90.0269	-92.1631	-92.4683	-97.6562	-116.577	-94.9097	-87.5854	-92.1631	-101.013	-119.019	-86.9751	-92.1631	-98.877	-111.084				42
			-1.956	-188.904	-181.58	-195.007	-194.092	-193.481	-199.89	-196.228	-201.721	-196.838	-191.345	-199.28	-197.754	-188.904	-194.702	-192.261	-187.683	-201.416	-186.768	-191.65				-0.658003	-99.1821	-90.0269	-93.0786	-87.2803	-115.051	-90.332	-92.1631	-93.0786	-98.5718	-115.662	-94.9097	-87.8906	-92.7734	-99.7925	-118.103	-86.6699	-93.0786	-98.877	-110.474				42.1
			-1.952	-188.599	-182.19	-195.007	-193.787	-193.787	-198.669	-197.144	-201.111	-196.228	-191.345	-199.585	-197.449	-188.599	-194.092	-191.65	-187.683	-200.806	-185.852	-191.956				-0.654005	-98.2666	-90.6372	-93.0786	-87.8906	-114.136	-89.7217	-92.4683	-92.7734	-98.2666	-116.577	-95.2148	-87.8906	-92.4683	-100.098	-117.493	-86.3647	-92.7734	-98.877	-110.474				42.2
			-1.94801	-188.904	-181.274	-195.923	-192.871	-193.787	-198.364	-196.838	-200.806	-197.144	-190.43	-198.975	-197.144	-188.599	-194.702	-193.176	-186.462	-200.5	-185.242	-191.956				-0.650007	-99.1821	-90.0269	-92.4683	-87.5854	-114.746	-90.332	-91.8579	-93.0786	-98.5718	-116.577	-94.9097	-88.1958	-92.4683	-100.403	-117.493	-87.5854	-92.7734	-99.4873	-110.474				42.3
			-1.94399	-187.378	-182.19	-195.007	-193.176	-194.397	-199.28	-196.533	-202.332	-196.533	-190.735	-199.28	-198.059	-187.378	-194.092	-192.871	-188.599	-201.416	-186.768	-191.65				-0.645994	-98.877	-90.0269	-93.0786	-86.9751	-115.356	-89.7217	-91.5527	-93.3838	-97.9614	-116.272	-95.52	-87.8906	-93.0786	-100.098	-117.493	-86.6699	-92.7734	-99.4873	-110.474				42.4
			-1.94	-188.293	-180.969	-195.618	-194.092	-193.481	-197.754	-197.144	-200.806	-196.228	-191.04	-200.195	-197.144	-189.209	-193.787	-193.176	-188.599	-200.5	-187.378	-192.566				-0.641996	-98.2666	-90.9424	-92.1631	-86.9751	-114.746	-90.0269	-91.5527	-92.4683	-98.2666	-115.967	-94.9097	-87.8906	-92.1631	-100.098	-118.103	-87.2803	-92.4683	-100.403	-111.084				42.5
			-1.936	-188.293	-180.664	-195.007	-193.176	-193.481	-198.669	-196.533	-201.111	-196.838	-190.735	-198.059	-198.059	-188.904	-194.397	-192.261	-187.683	-201.416	-187.378	-191.65				-0.637999	-98.877	-90.332	-91.8579	-86.9751	-115.051	-90.332	-92.1631	-93.0786	-99.1821	-115.356	-95.2148	-88.501	-92.7734	-100.098	-117.188	-86.6699	-92.4683	-100.098	-110.474				42.6
			-1.932	-188.599	-182.19	-195.312	-194.092	-193.787	-198.975	-197.449	-202.026	-195.618	-191.04	-198.669	-197.449	-187.683	-193.787	-192.261	-188.293	-200.5	-186.157	-191.956				-0.634001	-98.2666	-89.7217	-92.1631	-86.9751	-114.441	-90.0269	-91.8579	-92.7734	-98.877	-116.882	-95.2148	-87.2803	-92.1631	-99.7925	-118.103	-86.6699	-92.1631	-100.403	-111.694				42.7
			-1.928	-189.209	-181.885	-195.618	-193.481	-193.176	-198.975	-197.144	-201.111	-196.838	-191.04	-199.28	-197.449	-188.293	-194.397	-192.566	-187.683	-200.5	-187.378	-192.566				-0.630003	-99.1821	-90.0269	-91.5527	-85.4492	-115.356	-90.332	-90.6372	-93.689	-98.877	-115.967	-94.9097	-88.501	-92.1631	-99.1821	-117.188	-87.5854	-93.0786	-100.708	-111.389				42.8
			-1.924	-187.988	-181.274	-195.007	-192.566	-194.092	-198.364	-197.144	-202.332	-195.923	-189.514	-198.975	-198.364	-187.683	-194.092	-191.65	-187.683	-201.111	-186.157	-191.65				-0.626005	-98.2666	-90.332	-92.1631	-86.0596	-115.051	-89.7217	-91.8579	-93.3838	-98.5718	-116.272	-95.8252	-88.501	-92.7734	-99.1821	-116.272	-86.9751	-92.7734	-100.708	-110.168				42.9
			-1.92001	-187.683	-180.969	-196.228	-193.176	-193.481	-197.754	-197.144	-201.416	-196.228	-191.04	-199.28	-197.449	-188.293	-194.092	-193.176	-189.209	-200.195	-186.462	-192.261				-0.622007	-98.2666	-90.332	-91.2476	-86.3647	-114.746	-90.6372	-91.2476	-93.0786	-99.1821	-116.272	-95.52	-88.1958	-91.8579	-100.403	-117.188	-87.2803	-91.2476	-101.318	-111.389				43
			-1.91599	-187.683	-180.969	-195.312	-193.176	-193.481	-199.28	-196.838	-202.637	-196.533	-190.735	-198.364	-197.754	-188.293	-194.702	-193.176	-187.988	-201.111	-187.073	-191.956				-0.617994	-98.5718	-89.4165	-91.5527	-85.4492	-115.356	-90.6372	-91.2476	-93.689	-99.1821	-115.662	-95.8252	-87.5854	-92.4683	-99.4873	-116.882	-86.9751	-92.4683	-101.013	-111.084				43.1
			-1.912	-188.599	-181.58	-195.312	-194.702	-193.787	-198.364	-198.364	-201.416	-196.228	-189.819	-199.28	-197.754	-188.293	-193.481	-191.345	-188.599	-200.195	-186.157	-192.261				-0.613997	-97.9614	-89.7217	-91.2476	-85.7544	-114.746	-90.0269	-91.2476	-93.0786	-98.877	-116.272	-95.52	-87.5854	-91.8579	-99.4873	-117.188	-87.2803	-92.1631	-101.013	-111.694				43.2
			-1.908	-188.904	-180.969	-195.923	-193.176	-193.176	-198.364	-197.144	-201.111	-196.533	-190.43	-198.059	-197.754	-189.209	-194.702	-191.956	-187.073	-200.195	-187.073	-192.261				-0.609999	-98.877	-89.7217	-90.332	-84.8389	-115.051	-90.6372	-91.5527	-93.3838	-100.098	-115.967	-95.8252	-88.8062	-91.5527	-99.1821	-115.967	-87.5854	-92.1631	-101.318	-111.084				43.3
			-1.904	-188.293	-182.495	-195.312	-193.176	-194.092	-198.669	-197.144	-202.332	-196.533	-189.819	-198.059	-198.059	-187.073	-193.787	-191.956	-187.988	-200.806	-186.462	-191.65				-0.606001	-98.2666	-89.1113	-90.9424	-85.144	-115.051	-90.332	-91.5527	-93.3838	-98.877	-116.577	-96.4355	-88.1958	-92.1631	-99.1821	-115.967	-86.9751	-92.1631	-101.013	-111.084				43.4
			-1.9	-187.683	-181.58	-195.923	-193.176	-193.481	-198.364	-197.754	-201.721	-195.618	-190.43	-198.975	-197.449	-187.378	-194.092	-193.176	-188.293	-199.89	-186.768	-192.261				-0.602003	-98.5718	-89.4165	-90.332	-84.2285	-115.051	-90.9424	-90.6372	-92.7734	-98.877	-116.272	-95.8252	-88.1958	-91.5527	-99.4873	-116.577	-87.2803	-91.8579	-101.929	-112				43.5
			-1.896	-187.683	-180.359	-195.618	-192.871	-193.787	-198.364	-197.449	-202.637	-196.838	-189.819	-198.975	-198.364	-188.293	-194.397	-191.956	-187.988	-201.111	-187.073	-191.65				-0.598005	-99.1821	-89.1113	-90.6372	-83.9233	-115.356	-90.6372	-91.2476	-93.689	-99.4873	-115.051	-96.4355	-88.1958	-92.4683	-98.5718	-115.356	-86.6699	-92.7734	-101.013	-110.779				43.6
			-1.89201	-187.988	-180.359	-195.618	-193.787	-193.176	-197.449	-198.059	-201.721	-196.228	-189.514	-198.364	-198.059	-188.599	-193.481	-192.261	-188.599	-200.195	-189.514	-191.956				-0.594008	-98.2666	-89.7217	-90.0269	-84.5337	-113.831	-90.9424	-91.5527	-93.0786	-99.4873	-116.272	-96.4355	-87.8906	-91.8579	-99.7925	-115.967	-86.9751	-91.5527	-101.624	-111.694				43.7
			-1.88799	-188.904	-181.274	-195.618	-193.481	-193.176	-198.669	-197.449	-202.026	-196.533	-190.125	-197.754	-197.144	-188.293	-194.702	-192.871	-186.157	-199.89	-187.378	-192.261				-0.589995	-98.877	-88.1958	-90.0269	-83.6182	-115.051	-91.2476	-91.2476	-93.9941	-100.098	-115.967	-96.4355	-88.1958	-91.8579	-99.4873	-115.662	-86.9751	-92.1631	-101.929	-112				43.8
			-1.884	-188.293	-182.495	-195.007	-193.481	-194.397	-198.975	-198.059	-202.637	-195.923	-189.209	-198.059	-197.754	-187.378	-194.397	-191.345	-188.293	-200.5	-187.378	-191.65				-0.585997	-98.5718	-88.1958	-90.332	-83.6182	-115.051	-90.0269	-91.2476	-93.3838	-99.1821	-116.272	-97.3511	-87.5854	-92.1631	-98.5718	-115.662	-86.6699	-92.4683	-101.318	-111.694				43.9
			-1.88	-188.599	-180.969	-195.923	-192.566	-193.481	-197.449	-198.059	-201.111	-195.923	-189.819	-198.975	-197.449	-187.988	-193.787	-191.956	-187.073	-199.585	-184.631	-192.566				-0.581999	-99.1821	-89.1113	-89.7217	-83.6182	-114.441	-91.5527	-90.9424	-93.689	-99.7925	-115.967	-96.4355	-88.8062	-91.2476	-98.877	-115.356	-87.2803	-91.8579	-101.929	-111.084				44
			-1.876	-187.378	-180.969	-195.312	-192.261	-193.787	-198.364	-197.449	-202.942	-196.228	-189.819	-197.449	-198.059	-187.683	-194.092	-192.261	-187.378	-200.5	-187.378	-191.956				-0.578001	-98.877	-88.501	-89.7217	-83.9233	-114.441	-90.9424	-91.8579	-93.689	-100.098	-115.356	-97.3511	-88.1958	-92.1631	-99.1821	-115.051	-86.6699	-91.8579	-101.624	-110.779				44.1
			-1.872	-187.683	-180.969	-195.618	-193.481	-193.481	-197.449	-198.669	-202.637	-195.618	-189.209	-198.669	-197.754	-187.378	-193.481	-192.566	-188.293	-199.89	-186.768	-192.261				-0.574003	-98.5718	-88.8062	-89.4165	-83.6182	-114.136	-91.2476	-90.9424	-93.0786	-99.1821	-115.967	-96.7407	-86.9751	-91.8579	-99.7925	-115.967	-86.6699	-91.5527	-102.539	-112.305				44.2
			-1.868	-188.293	-180.664	-195.312	-193.176	-193.481	-198.364	-198.059	-201.721	-197.144	-189.819	-198.364	-197.754	-188.904	-194.702	-191.956	-187.073	-199.89	-187.073	-192.261				-0.570005	-98.877	-88.1958	-89.4165	-83.0078	-114.746	-90.6372	-91.2476	-93.9941	-100.403	-114.746	-96.7407	-87.8906	-91.8579	-98.877	-115.051	-86.6699	-92.4683	-102.234	-111.389				44.3
			-1.86401	-188.293	-181.58	-194.702	-192.871	-194.397	-197.754	-198.364	-202.637	-195.923	-189.209	-197.449	-198.364	-187.988	-193.481	-191.345	-187.073	-199.89	-186.157	-191.956				-0.565992	-98.877	-88.1958	-89.1113	-83.0078	-113.831	-90.332	-92.1631	-93.3838	-100.708	-115.662	-97.6562	-87.8906	-92.1631	-99.4873	-115.051	-86.0596	-91.5527	-101.624	-111.694				44.4
			-1.85999	-188.904	-180.969	-195.618	-192.871	-192.871	-198.059	-198.059	-202.332	-195.923	-189.819	-197.754	-197.449	-187.683	-193.787	-192.566	-185.852	-199.585	-187.073	-192.871				-0.561995	-99.1821	-88.1958	-88.501	-83.313	-114.136	-91.5527	-91.2476	-93.3838	-100.403	-115.967	-97.0459	-87.8906	-91.2476	-99.4873	-114.746	-86.6699	-91.2476	-102.539	-111.694				44.5
			-1.856	-187.073	-182.495	-194.702	-192.566	-193.787	-198.669	-197.754	-202.942	-195.923	-189.209	-197.754	-198.364	-187.378	-194.092	-191.956	-187.378	-200.5	-186.462	-192.261				-0.557997	-98.877	-87.8906	-89.4165	-82.3975	-114.746	-90.6372	-91.5527	-93.3838	-100.098	-115.356	-97.6562	-87.5854	-92.1631	-98.5718	-114.441	-85.7544	-92.7734	-101.929	-111.389				44.6
			-1.852	-188.293	-180.359	-195.312	-192.871	-194.092	-197.144	-198.669	-202.332	-195.923	-188.599	-199.28	-197.754	-187.378	-193.787	-191.956	-187.378	-199.585	-186.157	-192.261				-0.553999	-98.877	-88.8062	-88.501	-82.7026	-113.831	-90.9424	-91.2476	-93.3838	-100.403	-115.051	-97.0459	-87.5854	-91.8579	-99.4873	-114.746	-86.0596	-91.5527	-102.844	-111.389				44.7
			-1.848	-187.378	-180.054	-195.007	-192.566	-193.787	-197.449	-198.059	-202.026	-196.533	-189.514	-197.144	-197.449	-188.599	-194.702	-192.261	-186.462	-199.89	-187.683	-192.261				-0.550001	-99.1821	-88.1958	-88.8062	-82.7026	-114.136	-90.6372	-92.7734	-93.689	-101.929	-114.746	-97.6562	-88.1958	-91.8579	-99.4873	-113.831	-86.0596	-91.5527	-101.929	-111.084				44.8
			-1.844	-187.988	-181.58	-194.702	-193.176	-194.092	-198.059	-197.754	-202.637	-195.618	-188.599	-197.144	-198.364	-187.378	-193.787	-191.956	-187.378	-199.89	-186.768	-192.261				-0.546003	-98.877	-87.8906	-88.501	-83.0078	-113.525	-90.332	-92.1631	-92.7734	-100.708	-115.967	-98.2666	-86.9751	-91.8579	-100.098	-115.051	-85.7544	-91.5527	-102.539	-112				44.9
			-1.84001	-189.209	-181.274	-195.618	-193.481	-193.481	-198.059	-198.364	-202.637	-195.923	-189.514	-197.754	-197.449	-188.293	-193.787	-191.65	-186.768	-198.975	-187.378	-192.871				-0.542006	-99.4873	-88.1958	-88.1958	-81.4819	-114.441	-90.9424	-91.8579	-93.689	-101.318	-114.746	-97.6562	-87.8906	-91.5527	-98.877	-114.441	-86.0596	-92.1631	-102.234	-111.694				45
			-1.83601	-187.683	-181.58	-194.702	-191.65	-195.007	-198.059	-197.754	-202.942	-196.533	-189.209	-197.449	-198.059	-187.683	-194.092	-191.04	-186.462	-200.195	-187.378	-191.956				-0.537993	-99.1821	-88.1958	-88.8062	-82.0923	-113.831	-90.332	-93.0786	-93.3838	-101.624	-114.441	-97.9614	-88.1958	-92.4683	-99.1821	-112.915	-85.144	-92.1631	-101.929	-110.474				45.1
			-1.83199	-187.683	-180.664	-195.007	-192.566	-194.397	-196.838	-198.975	-202.637	-195.312	-188.904	-198.059	-197.754	-186.768	-193.481	-192.566	-187.988	-199.585	-184.631	-193.176				-0.533995	-98.877	-88.501	-88.1958	-82.0923	-113.525	-90.9424	-92.7734	-92.7734	-101.624	-115.051	-97.3511	-87.8906	-92.1631	-100.098	-113.525	-85.7544	-91.5527	-102.844	-111.694				45.2
			-1.828	-187.073	-180.664	-194.702	-192.261	-193.787	-198.059	-196.838	-202.942	-196.533	-189.514	-197.449	-197.754	-187.683	-194.397	-192.566	-187.073	-199.585	-187.073	-192.261				-0.529997	-99.4873	-87.5854	-88.501	-81.7871	-114.746	-90.6372	-92.7734	-93.3838	-101.929	-114.441	-97.9614	-87.8906	-92.4683	-99.1821	-113.22	-85.4492	-92.1631	-102.539	-111.084				45.3
			-1.824	-187.378	-180.969	-194.702	-193.176	-194.397	-197.144	-198.364	-202.332	-195.312	-188.599	-198.059	-198.059	-187.683	-193.787	-190.735	-187.988	-199.585	-184.937	-192.261				-0.525999	-98.877	-88.501	-87.8906	-82.0923	-114.136	-90.332	-93.0786	-93.0786	-101.624	-114.441	-98.2666	-87.5854	-92.1631	-99.4873	-113.831	-85.4492	-91.8579	-102.844	-111.389				45.4
			-1.82	-188.904	-180.054	-194.702	-192.566	-194.092	-197.144	-198.364	-202.026	-195.923	-189.514	-196.838	-197.754	-188.599	-194.092	-191.65	-186.157	-198.975	-187.988	-193.176				-0.522001	-99.7925	-88.1958	-87.8906	-81.4819	-113.831	-90.6372	-93.3838	-93.3838	-103.149	-113.831	-97.3511	-88.501	-92.4683	-99.1821	-113.22	-85.4492	-91.8579	-103.149	-111.084				45.5
			-1.816	-187.683	-181.885	-194.397	-191.956	-195.312	-198.364	-198.669	-203.552	-195.923	-188.599	-196.228	-198.364	-187.073	-194.092	-191.345	-186.462	-199.89	-187.073	-192.261				-0.518004	-99.4873	-87.5854	-88.501	-82.0923	-114.136	-89.7217	-93.689	-93.0786	-102.234	-114.136	-97.9614	-87.5854	-92.4683	-99.1821	-113.525	-84.5337	-91.8579	-102.844	-111.084				45.6
			-1.81201	-187.988	-181.885	-195.312	-192.871	-194.092	-197.449	-198.669	-202.637	-195.312	-188.599	-198.364	-197.754	-186.768	-193.481	-191.956	-187.073	-199.28	-186.462	-193.176				-0.514006	-99.1821	-88.1958	-87.5854	-81.1768	-114.441	-90.9424	-93.0786	-93.0786	-101.624	-114.136	-97.6562	-87.8906	-92.1631	-99.4873	-113.22	-85.4492	-92.4683	-103.455	-111.694				45.7
			-1.80801	-187.378	-180.359	-194.397	-191.345	-194.397	-197.449	-198.059	-202.332	-196.533	-188.904	-197.449	-197.754	-187.683	-194.397	-191.65	-186.462	-199.28	-187.683	-192.871				-0.509993	-99.4873	-88.501	-88.8062	-81.4819	-114.746	-90.6372	-93.9941	-93.0786	-102.539	-113.22	-98.5718	-88.501	-92.7734	-99.1821	-111.694	-84.5337	-92.7734	-103.149	-110.474				45.8
			-1.80399	-187.073	-180.664	-194.397	-191.65	-195.312	-196.838	-197.754	-202.942	-195.312	-188.599	-196.838	-198.364	-187.378	-193.481	-191.65	-187.988	-199.28	-186.768	-192.261				-0.505995	-98.877	-88.8062	-88.1958	-83.0078	-114.136	-90.332	-94.6045	-92.7734	-102.539	-113.525	-97.9614	-87.8906	-92.4683	-100.403	-112.915	-84.5337	-91.2476	-103.149	-111.389				45.9
			-1.8	-188.293	-180.664	-194.702	-192.566	-194.702	-198.059	-197.449	-202.637	-195.312	-188.904	-196.838	-197.449	-187.988	-194.397	-192.871	-185.547	-198.975	-187.378	-193.176				-0.501997	-100.098	-87.5854	-88.501	-81.4819	-114.441	-90.6372	-94.2993	-93.3838	-103.455	-112.915	-97.6562	-88.1958	-92.1631	-99.7925	-112.915	-84.5337	-91.8579	-103.149	-111.694				46
			-1.796	-187.683	-182.19	-193.787	-192.261	-195.312	-198.059	-198.364	-203.247	-195.923	-188.599	-196.838	-198.364	-187.683	-193.787	-190.735	-187.378	-199.585	-186.768	-192.566				-0.497999	-99.1821	-88.1958	-88.501	-81.4819	-115.051	-90.0269	-94.6045	-92.4683	-102.844	-112.61	-97.9614	-87.5854	-92.4683	-98.877	-112.915	-83.9233	-92.1631	-102.844	-111.084				46.1
			-1.792	-188.293	-180.969	-194.702	-191.956	-195.007	-196.838	-198.975	-202.332	-195.007	-188.293	-197.754	-197.449	-187.378	-193.787	-191.345	-186.462	-198.975	-187.073	-193.787				-0.494001	-99.1821	-88.8062	-88.1958	-81.4819	-114.441	-91.2476	-94.2993	-92.7734	-103.455	-112.61	-97.3511	-88.8062	-91.8579	-99.4873	-111.694	-84.8389	-91.8579	-104.065	-110.779				46.2
			-1.788	-187.073	-181.274	-194.092	-190.735	-195.618	-198.059	-198.364	-202.942	-196.228	-188.904	-196.838	-197.449	-187.073	-194.397	-191.956	-186.462	-198.975	-187.073	-192.566				-0.490004	-99.1821	-87.5854	-88.501	-81.7871	-115.662	-90.332	-95.2148	-92.4683	-103.455	-112.61	-97.6562	-88.1958	-93.0786	-99.4873	-111.389	-83.9233	-92.7734	-103.149	-110.779				46.3
			-1.78401	-186.768	-181.274	-194.092	-191.65	-195.618	-197.144	-198.059	-202.942	-195.007	-188.293	-197.449	-198.059	-186.157	-193.787	-191.956	-187.683	-199.28	-186.462	-192.871				-0.486006	-98.877	-88.501	-88.501	-82.0923	-115.662	-90.332	-94.2993	-92.1631	-102.844	-113.22	-97.6562	-87.8906	-91.8579	-100.098	-112.61	-84.5337	-92.1631	-103.455	-112				46.4
			-1.78001	-187.073	-180.054	-194.092	-192.261	-195.007	-197.144	-198.364	-202.637	-195.923	-189.209	-197.449	-197.449	-188.599	-194.702	-191.345	-186.462	-198.669	-187.378	-193.481				-0.481993	-99.7925	-88.1958	-88.501	-81.4819	-116.272	-90.0269	-94.9097	-93.0786	-103.76	-111.389	-97.0459	-88.8062	-91.8579	-99.1821	-111.389	-83.9233	-93.0786	-103.149	-111.389				46.5
			-1.77599	-187.988	-180.969	-194.092	-191.04	-196.228	-197.144	-197.144	-203.247	-195.923	-188.293	-195.923	-197.754	-187.988	-193.787	-190.735	-186.462	-199.28	-188.599	-192.566				-0.477995	-98.5718	-88.1958	-88.8062	-82.3975	-115.356	-90.0269	-96.1304	-91.8579	-104.065	-112	-97.0459	-88.1958	-92.1631	-99.7925	-112	-83.6182	-92.1631	-103.149	-111.389				46.6
			-1.772	-188.293	-180.969	-194.702	-191.956	-195.923	-197.144	-198.364	-202.942	-194.702	-188.599	-196.228	-197.449	-186.768	-193.787	-191.956	-184.631	-198.364	-187.073	-193.481				-0.473997	-99.1821	-87.2803	-88.501	-82.0923	-115.356	-90.9424	-95.52	-92.1631	-104.065	-112.305	-96.7407	-88.1958	-91.8579	-99.7925	-111.694	-84.2285	-92.1631	-103.76	-111.694				46.7
			-1.768	-187.378	-181.885	-193.787	-191.04	-195.923	-198.364	-198.364	-202.942	-195.618	-188.904	-196.533	-197.449	-187.378	-194.702	-191.345	-186.462	-199.28	-188.599	-193.176				-0.469999	-98.877	-87.5854	-89.1113	-81.4819	-116.882	-90.0269	-95.8252	-92.1631	-103.455	-111.084	-97.3511	-88.501	-92.1631	-98.5718	-111.389	-83.6182	-93.689	-103.455	-111.084				46.8
			-1.764	-187.378	-180.969	-194.092	-190.43	-196.228	-196.228	-198.669	-202.332	-195.007	-188.293	-197.449	-197.449	-186.768	-194.092	-191.04	-186.768	-198.975	-185.242	-193.176				-0.466002	-98.877	-88.501	-88.1958	-81.7871	-116.272	-90.6372	-95.52	-91.8579	-103.455	-111.694	-96.7407	-88.8062	-92.1631	-99.1821	-111.084	-84.2285	-92.7734	-104.065	-111.084				46.9
			-1.76	-186.768	-180.359	-194.092	-190.43	-195.923	-196.838	-198.364	-202.332	-195.618	-188.904	-196.228	-196.838	-187.378	-194.702	-191.956	-185.852	-198.669	-187.683	-193.176				-0.462004	-99.1821	-87.2803	-88.8062	-82.0923	-116.882	-90.6372	-96.1304	-92.1631	-104.675	-110.779	-96.4355	-88.8062	-91.8579	-99.4873	-111.084	-83.313	-93.0786	-103.76	-111.084				47
			-1.75601	-187.073	-181.58	-193.787	-191.04	-197.144	-197.144	-196.533	-203.552	-195.007	-188.293	-196.228	-197.754	-186.768	-194.092	-191.345	-186.768	-199.28	-187.378	-192.566				-0.458006	-98.2666	-86.9751	-89.1113	-82.7026	-116.577	-90.332	-95.8252	-91.5527	-103.76	-111.389	-96.4355	-87.2803	-92.4683	-98.877	-112.61	-83.313	-92.7734	-103.455	-112.305				47.1
			-1.75201	-188.293	-180.664	-194.397	-192.261	-195.923	-196.838	-198.059	-202.637	-194.702	-188.599	-196.838	-197.449	-187.378	-194.397	-191.65	-185.547	-198.364	-186.768	-193.787				-0.453993	-98.5718	-86.6699	-88.8062	-82.0923	-117.493	-91.2476	-95.8252	-92.4683	-104.675	-110.168	-95.52	-88.1958	-91.8579	-98.5718	-111.389	-83.6182	-93.3838	-104.065	-111.389				47.2
			-1.74799	-187.073	-181.274	-193.481	-190.125	-196.838	-197.449	-196.838	-202.942	-195.923	-188.904	-195.923	-196.838	-188.293	-194.397	-190.735	-184.937	-198.975	-187.378	-193.481				-0.449995	-97.9614	-86.9751	-89.4165	-82.3975	-117.798	-90.6372	-97.0459	-91.8579	-104.675	-110.168	-96.4355	-88.501	-92.4683	-98.2666	-110.779	-83.313	-93.3838	-103.455	-110.168				47.3
			-1.744	-187.378	-181.274	-194.092	-190.43	-196.838	-196.838	-198.059	-202.942	-194.397	-188.293	-196.533	-197.449	-185.852	-194.397	-191.65	-186.768	-198.975	-187.073	-192.871				-0.445997	-98.2666	-86.6699	-88.8062	-82.7026	-117.493	-91.2476	-96.4355	-91.2476	-104.37	-111.084	-95.8252	-87.8906	-92.1631	-99.4873	-111.084	-83.6182	-93.3838	-104.37	-111.389				47.4
			-1.74	-186.462	-181.58	-194.092	-190.735	-196.533	-197.449	-197.449	-202.332	-195.312	-189.209	-196.838	-196.838	-186.768	-195.007	-192.261	-186.157	-198.364	-187.683	-193.176				-0.442	-97.9614	-86.0596	-89.4165	-82.3975	-119.019	-90.9424	-96.1304	-91.5527	-104.37	-109.558	-96.1304	-87.8906	-92.1631	-98.5718	-111.084	-83.313	-94.2993	-103.76	-111.084				47.5
			-1.736	-186.157	-181.274	-193.481	-189.819	-197.754	-196.533	-197.144	-202.942	-195.312	-188.293	-196.533	-197.754	-187.378	-194.092	-191.04	-186.768	-198.669	-187.073	-193.481				-0.438002	-97.6562	-86.6699	-89.1113	-83.0078	-118.408	-90.6372	-96.4355	-91.2476	-104.37	-109.558	-95.2148	-88.1958	-92.1631	-98.5718	-111.084	-83.0078	-93.689	-103.149	-111.084				47.6
			-1.732	-187.988	-180.359	-194.397	-191.04	-196.838	-195.618	-196.533	-202.637	-194.397	-188.293	-195.923	-196.838	-187.683	-194.397	-191.65	-185.547	-198.364	-187.378	-193.787				-0.434004	-98.2666	-86.3647	-89.1113	-82.7026	-118.103	-91.2476	-96.7407	-91.5527	-105.591	-108.948	-94.9097	-88.8062	-91.5527	-98.877	-110.779	-83.6182	-93.3838	-103.76	-111.084				47.7
			-1.72801	-186.768	-182.19	-193.176	-190.125	-197.449	-197.754	-195.618	-202.942	-195.312	-188.599	-195.312	-196.838	-187.378	-194.702	-191.04	-185.547	-199.28	-188.293	-192.871				-0.430006	-97.3511	-85.4492	-89.1113	-83.6182	-118.713	-90.9424	-97.0459	-90.6372	-104.98	-109.558	-95.52	-87.8906	-92.1631	-98.2666	-111.694	-83.0078	-94.2993	-102.844	-111.694				47.8
			-1.72399	-187.683	-181.885	-194.092	-190.43	-197.449	-197.144	-198.059	-202.942	-194.092	-188.293	-196.838	-197.144	-186.462	-194.092	-191.345	-185.852	-198.364	-187.378	-193.481				-0.425993	-97.6562	-85.7544	-89.1113	-82.3975	-119.324	-91.5527	-96.4355	-90.6372	-104.98	-109.558	-94.9097	-87.8906	-91.8579	-98.2666	-111.389	-83.9233	-94.6045	-103.455	-112				47.9
			-1.71999	-186.768	-180.969	-193.481	-189.514	-197.449	-196.533	-196.838	-202.026	-194.702	-189.209	-196.533	-196.838	-187.073	-195.007	-191.04	-185.547	-198.669	-188.599	-193.481				-0.421995	-97.9614	-86.0596	-89.7217	-82.7026	-119.934	-91.2476	-97.3511	-90.9424	-105.286	-108.337	-95.2148	-88.8062	-91.8579	-97.6562	-110.474	-83.313	-95.2148	-102.844	-110.474				48
			-1.716	-185.547	-181.58	-193.481	-188.599	-198.364	-195.618	-196.533	-203.552	-194.702	-188.599	-195.923	-197.449	-186.768	-194.397	-191.345	-187.378	-198.669	-185.852	-192.566				-0.417997	-97.3511	-86.0596	-89.4165	-83.6182	-119.019	-91.2476	-97.3511	-90.0269	-105.286	-109.253	-94.9097	-88.501	-91.8579	-98.877	-111.694	-83.0078	-94.2993	-102.844	-111.084				48.1
			-1.712	-187.073	-180.664	-194.092	-190.735	-197.754	-196.228	-196.533	-202.332	-194.092	-188.599	-196.533	-196.533	-186.768	-194.397	-192.566	-185.547	-198.059	-187.683	-193.787				-0.414	-97.6562	-84.8389	-89.4165	-83.0078	-119.629	-91.8579	-97.3511	-90.9424	-105.591	-108.643	-94.2993	-88.8062	-91.5527	-97.9614	-112	-83.313	-94.9097	-102.844	-111.084				48.2
			-1.708	-186.768	-181.885	-193.176	-189.819	-198.669	-197.144	-195.923	-202.332	-195.007	-188.904	-195.923	-196.228	-187.683	-194.702	-190.43	-186.462	-199.28	-187.378	-193.176				-0.410002	-96.7407	-84.5337	-89.4165	-83.0078	-119.934	-91.5527	-97.9614	-90.0269	-105.286	-107.727	-94.6045	-87.8906	-92.1631	-97.3511	-112	-82.7026	-95.52	-101.929	-110.779				48.3
			-1.704	-187.073	-181.274	-193.787	-189.514	-198.059	-195.923	-196.838	-202.332	-194.092	-188.293	-196.533	-196.838	-187.378	-194.397	-191.04	-185.242	-198.364	-187.378	-194.092				-0.406004	-97.3511	-85.144	-89.1113	-83.0078	-119.934	-91.5527	-97.9614	-90.332	-106.201	-108.032	-93.9941	-88.501	-91.5527	-97.3511	-111.694	-83.6182	-95.2148	-102.539	-111.084				48.4
			-1.70001	-186.157	-181.58	-193.481	-189.209	-198.364	-197.144	-197.144	-202.332	-195.007	-189.209	-195.618	-195.923	-186.768	-195.007	-191.956	-185.242	-198.059	-188.599	-192.871				-0.402006	-96.7407	-83.9233	-90.0269	-83.313	-120.85	-91.2476	-98.5718	-90.0269	-105.591	-108.337	-94.6045	-88.8062	-91.8579	-97.0459	-111.694	-82.7026	-96.1304	-101.929	-110.779				48.5
			-1.69599	-185.547	-182.19	-193.481	-188.904	-199.28	-196.533	-196.838	-202.637	-194.397	-188.599	-196.533	-196.838	-185.852	-194.397	-191.345	-186.768	-198.669	-187.683	-192.871				-0.397993	-96.4355	-84.2285	-89.4165	-83.313	-120.85	-92.1631	-97.3511	-89.4165	-104.98	-108.337	-93.9941	-88.1958	-91.5527	-97.0459	-112.61	-83.0078	-95.8252	-102.234	-111.084				48.6
			-1.69199	-185.852	-180.664	-193.787	-189.819	-198.669	-195.007	-196.838	-201.721	-193.787	-188.599	-196.838	-195.923	-187.073	-194.702	-191.956	-185.852	-198.059	-188.293	-194.397				-0.393995	-96.4355	-84.5337	-89.7217	-83.0078	-121.155	-91.8579	-97.9614	-90.0269	-105.896	-107.117	-93.689	-89.4165	-91.5527	-96.7407	-111.694	-83.0078	-96.7407	-101.929	-109.863				48.7
			-1.688	-186.157	-181.58	-193.481	-188.599	-199.585	-195.923	-195.007	-202.637	-194.397	-189.209	-195.007	-196.228	-187.683	-194.702	-191.04	-185.852	-198.975	-187.378	-192.871				-0.389998	-96.1304	-83.6182	-90.0269	-84.2285	-120.239	-91.5527	-98.877	-89.4165	-106.201	-107.727	-94.2993	-88.501	-92.1631	-97.3511	-112.61	-82.7026	-95.52	-101.624	-110.474				48.8
			-1.684	-186.768	-181.274	-194.397	-189.514	-199.28	-195.923	-196.228	-202.026	-193.787	-188.293	-196.228	-196.228	-186.462	-194.397	-191.956	-184.021	-198.364	-187.378	-193.481				-0.386	-96.4355	-83.0078	-89.4165	-83.9233	-120.239	-91.8579	-98.2666	-89.7217	-106.506	-107.727	-93.689	-88.1958	-91.2476	-97.0459	-113.22	-83.9233	-95.52	-101.929	-111.389				48.9
			-1.68	-186.157	-182.19	-193.481	-189.209	-199.28	-197.144	-196.228	-201.416	-195.007	-190.125	-195.923	-195.312	-187.073	-195.312	-191.04	-185.242	-198.059	-187.683	-193.176				-0.382002	-95.8252	-83.0078	-90.0269	-82.7026	-121.765	-91.2476	-98.877	-88.8062	-106.201	-107.117	-94.2993	-88.1958	-91.8579	-95.8252	-112.305	-83.0078	-97.0459	-101.318	-110.474				49
			-1.676	-185.852	-181.885	-193.787	-187.683	-200.195	-195.312	-196.228	-202.332	-193.787	-187.683	-196.228	-196.228	-186.462	-194.092	-190.735	-185.547	-198.059	-187.683	-193.176				-0.378004	-95.52	-83.9233	-89.1113	-83.6182	-120.85	-92.1631	-98.5718	-88.8062	-106.201	-107.117	-93.3838	-88.8062	-91.2476	-96.7407	-112.61	-83.6182	-96.1304	-101.318	-110.474				49.1
			-1.67201	-185.242	-181.274	-193.787	-188.599	-199.28	-195.312	-196.533	-201.416	-193.787	-189.209	-196.228	-195.618	-186.462	-195.007	-192.566	-184.937	-197.449	-188.293	-193.787				-0.374006	-95.8252	-83.0078	-89.7217	-83.9233	-121.765	-91.8579	-99.1821	-89.1113	-107.117	-107.117	-93.3838	-89.1113	-91.5527	-96.7407	-112.305	-83.313	-96.7407	-101.318	-110.168				49.2
			-1.66799	-184.631	-182.19	-193.176	-188.293	-200.5	-195.923	-194.397	-202.026	-194.397	-188.904	-195.312	-195.312	-186.462	-194.702	-191.956	-186.462	-199.28	-187.988	-193.481				-0.369993	-94.9097	-83.0078	-89.7217	-84.5337	-121.46	-91.5527	-98.877	-88.501	-106.201	-107.422	-93.3838	-87.8906	-91.2476	-96.1304	-113.22	-83.6182	-97.0459	-100.708	-110.779				49.3
			-1.66399	-186.462	-181.274	-194.702	-189.209	-199.89	-195.312	-196.228	-201.721	-193.481	-189.209	-196.838	-195.618	-187.073	-194.092	-191.345	-185.242	-198.059	-187.378	-194.092				-0.365995	-95.52	-82.3975	-89.1113	-83.6182	-122.07	-91.8579	-98.877	-88.8062	-106.812	-106.506	-93.3838	-88.501	-91.2476	-95.8252	-112.915	-84.2285	-96.7407	-101.624	-110.474				49.4
			-1.66	-184.937	-181.274	-194.092	-187.988	-200.195	-196.228	-194.092	-201.721	-194.702	-189.514	-195.312	-195.312	-187.988	-195.007	-191.04	-184.021	-198.059	-188.904	-193.481				-0.361998	-94.9097	-82.7026	-89.7217	-83.9233	-122.07	-91.2476	-100.403	-88.1958	-107.117	-106.201	-94.2993	-88.8062	-91.8579	-95.8252	-112.915	-83.6182	-96.7407	-100.708	-110.168				49.5
			-1.656	-185.547	-182.19	-194.397	-187.683	-200.195	-195.923	-195.312	-202.026	-193.787	-188.293	-195.618	-196.228	-186.157	-194.397	-191.345	-184.937	-198.669	-187.683	-192.871				-0.358	-94.6045	-83.0078	-89.1113	-84.2285	-121.765	-92.1631	-99.4873	-87.8906	-106.506	-107.727	-93.0786	-88.1958	-91.5527	-96.1304	-113.831	-84.5337	-96.4355	-101.013	-111.084				49.6
			-1.652	-184.937	-182.19	-194.397	-188.293	-200.195	-195.923	-195.312	-200.5	-194.092	-189.514	-196.533	-195.007	-186.157	-194.702	-192.261	-185.547	-198.059	-188.293	-194.092				-0.354002	-94.9097	-82.3975	-89.7217	-83.0078	-123.291	-91.8579	-99.7925	-87.8906	-106.201	-106.506	-93.3838	-88.8062	-91.5527	-94.9097	-113.22	-84.2285	-97.9614	-100.708	-110.779				49.7
			-1.648	-184.021	-181.58	-193.787	-187.378	-201.416	-194.702	-194.702	-201.721	-194.092	-190.125	-196.533	-195.312	-186.768	-194.702	-191.65	-185.852	-198.364	-188.293	-193.176				-0.350004	-93.689	-83.313	-89.1113	-84.5337	-122.375	-91.8579	-99.4873	-87.8906	-106.201	-106.506	-93.3838	-88.8062	-91.5527	-95.52	-112.915	-84.5337	-97.0459	-100.403	-110.168				49.8
			-1.64401	-185.547	-180.969	-194.702	-188.293	-200.806	-194.092	-194.397	-201.111	-193.481	-189.514	-195.923	-195.312	-186.768	-194.092	-192.566	-184.631	-197.449	-188.293	-193.481				-0.346006	-94.6045	-82.7026	-89.1113	-84.8389	-122.07	-92.1631	-100.098	-88.1958	-107.422	-106.506	-93.0786	-89.1113	-90.9424	-95.8252	-113.22	-84.8389	-96.4355	-100.708	-110.474				49.9
			-1.63999	-184.631	-182.19	-193.787	-187.988	-201.111	-195.923	-192.261	-201.111	-194.397	-190.43	-195.618	-194.702	-187.073	-194.702	-191.345	-184.937	-198.364	-188.599	-193.176				-0.341993	-93.9941	-81.7871	-89.4165	-84.8389	-122.681	-91.5527	-100.708	-87.5854	-106.506	-106.506	-93.689	-87.8906	-92.1631	-95.2148	-114.136	-84.5337	-96.7407	-100.403	-110.474				50
			-1.63599	-185.242	-182.8	-194.092	-188.293	-201.111	-195.312	-194.702	-201.111	-193.787	-188.599	-196.533	-195.312	-186.768	-194.092	-191.04	-184.937	-198.059	-187.378	-193.481				-0.337996	-93.9941	-82.3975	-89.1113	-84.5337	-122.681	-92.1631	-99.4873	-87.5854	-105.896	-106.506	-92.7734	-88.1958	-91.2476	-95.2148	-114.441	-85.7544	-97.0459	-100.708	-111.389				50.1
			-1.632	-184.631	-181.885	-194.092	-187.378	-201.111	-194.702	-194.092	-200.5	-193.787	-189.209	-196.838	-194.397	-186.768	-195.007	-191.345	-184.631	-197.144	-189.514	-193.481				-0.333998	-93.3838	-82.3975	-89.7217	-84.8389	-123.291	-92.1631	-100.708	-87.5854	-106.812	-105.896	-93.0786	-89.4165	-91.2476	-94.2993	-113.525	-85.144	-97.3511	-100.403	-110.168				50.2
			-1.628	-183.105	-182.495	-193.787	-186.462	-202.332	-194.702	-194.092	-201.416	-194.092	-189.514	-195.923	-195.312	-186.157	-194.702	-191.956	-187.073	-198.669	-188.293	-192.871				-0.33	-93.0786	-82.3975	-88.8062	-85.7544	-122.681	-92.1631	-100.403	-86.9751	-106.201	-106.506	-92.7734	-88.501	-91.5527	-95.52	-114.441	-85.4492	-96.7407	-100.403	-110.779				50.3
			-1.624	-184.631	-181.885	-194.702	-187.683	-201.721	-194.702	-194.397	-200.195	-193.481	-190.43	-197.144	-194.397	-185.852	-194.092	-193.481	-184.937	-198.059	-188.293	-193.481				-0.326002	-93.689	-82.0923	-89.1113	-85.4492	-123.596	-91.8579	-99.7925	-87.2803	-106.506	-105.896	-93.0786	-88.8062	-91.2476	-95.2148	-114.136	-85.7544	-96.7407	-100.708	-111.084				50.4
			-1.62	-184.326	-182.19	-194.397	-187.988	-201.721	-195.007	-193.481	-199.89	-194.397	-190.125	-196.228	-194.397	-187.683	-194.397	-191.345	-185.547	-197.754	-188.904	-193.481				-0.322004	-92.7734	-82.0923	-89.1113	-85.7544	-123.596	-91.2476	-100.708	-86.6699	-105.896	-104.98	-93.3838	-88.501	-91.5527	-94.2993	-114.441	-85.7544	-96.7407	-99.7925	-110.168				50.5
			-1.61601	-184.631	-181.58	-194.702	-187.378	-202.332	-194.092	-193.176	-200.5	-193.787	-189.209	-196.228	-195.007	-187.378	-193.787	-191.65	-184.937	-197.754	-188.599	-192.871				-0.318007	-93.0786	-83.0078	-88.501	-85.7544	-122.375	-92.1631	-101.013	-86.9751	-106.812	-105.286	-92.4683	-88.8062	-90.9424	-95.2148	-114.441	-86.6699	-95.8252	-100.403	-111.389				50.6
			-1.61199	-184.021	-181.885	-194.702	-187.683	-202.332	-195.007	-193.787	-199.89	-193.787	-189.514	-196.228	-194.092	-185.852	-194.397	-191.956	-184.631	-197.144	-189.209	-193.481				-0.313994	-92.4683	-81.7871	-89.1113	-85.7544	-123.291	-91.5527	-101.624	-86.6699	-106.201	-105.286	-93.3838	-88.501	-91.5527	-94.6045	-114.746	-85.7544	-96.7407	-100.098	-111.389				50.7
			-1.608	-183.105	-183.411	-194.397	-186.462	-202.942	-195.007	-193.787	-200.5	-193.787	-189.514	-196.838	-194.092	-186.462	-193.787	-191.956	-186.157	-198.059	-188.599	-193.176				-0.309996	-92.4683	-82.7026	-88.1958	-86.0596	-123.901	-92.1631	-100.403	-86.3647	-105.286	-105.896	-92.7734	-88.1958	-91.2476	-94.9097	-115.051	-86.6699	-96.7407	-100.098	-111.694				50.8
			-1.604	-184.021	-181.274	-195.007	-186.768	-202.332	-193.176	-194.397	-199.89	-193.787	-190.125	-197.754	-194.092	-186.157	-193.787	-192.566	-185.547	-197.449	-188.904	-194.092				-0.305998	-92.4683	-83.0078	-88.501	-85.7544	-123.901	-91.8579	-100.708	-86.6699	-105.896	-104.675	-93.0786	-90.0269	-90.9424	-94.6045	-113.831	-86.3647	-96.7407	-100.098	-110.779				50.9
			-1.6	-183.716	-182.495	-194.397	-186.462	-202.942	-194.397	-192.566	-200.195	-194.397	-190.735	-195.923	-193.481	-187.073	-194.092	-191.956	-185.852	-198.059	-188.904	-192.871				-0.302	-92.1631	-82.7026	-88.501	-87.5854	-123.596	-91.2476	-101.624	-85.7544	-105.591	-104.98	-93.3838	-88.8062	-91.2476	-95.2148	-115.051	-86.6699	-95.8252	-99.4873	-111.084				51
			-1.596	-184.326	-182.19	-195.312	-187.073	-203.247	-194.092	-193.481	-199.89	-193.481	-189.819	-196.838	-194.702	-186.157	-193.481	-192.261	-184.326	-198.059	-188.293	-192.871				-0.298002	-92.4683	-82.7026	-88.501	-86.3647	-123.596	-91.5527	-100.708	-86.3647	-105.286	-105.286	-93.0786	-88.8062	-90.6372	-95.2148	-115.662	-86.9751	-95.8252	-100.098	-112.61				51.1
			-1.592	-183.411	-182.8	-194.702	-187.988	-202.942	-194.397	-192.871	-198.975	-193.787	-189.819	-197.144	-193.481	-187.073	-194.397	-191.65	-185.547	-197.144	-189.209	-193.481				-0.294005	-92.4683	-82.3975	-88.8062	-86.3647	-124.207	-91.2476	-101.929	-86.0596	-104.98	-103.76	-93.3838	-88.8062	-91.5527	-93.9941	-115.662	-86.3647	-97.0459	-100.098	-111.694				51.2
			-1.58801	-182.8	-182.8	-195.007	-185.852	-203.552	-193.787	-192.566	-199.89	-194.092	-190.125	-196.838	-194.092	-187.378	-193.787	-191.04	-185.547	-197.754	-189.209	-192.871				-0.290007	-91.5527	-83.6182	-88.1958	-86.6699	-123.596	-91.5527	-101.318	-85.7544	-104.675	-104.98	-93.0786	-89.1113	-90.9424	-94.9097	-115.356	-86.9751	-95.8252	-99.7925	-112				51.3
			-1.58399	-183.716	-182.495	-195.312	-186.157	-203.247	-193.481	-193.176	-199.585	-193.481	-190.43	-197.144	-193.787	-185.547	-193.481	-193.176	-185.242	-197.449	-188.599	-193.787				-0.285994	-91.8579	-83.0078	-88.8062	-86.6699	-124.207	-91.5527	-101.624	-85.7544	-105.286	-105.286	-93.3838	-89.1113	-90.9424	-94.9097	-115.356	-87.2803	-96.1304	-100.098	-111.694				51.4
			-1.58	-183.105	-183.105	-195.007	-186.768	-203.857	-194.092	-191.65	-199.585	-194.397	-190.43	-196.838	-193.176	-186.462	-193.787	-192.566	-185.852	-197.754	-189.209	-193.176				-0.281996	-91.2476	-83.0078	-88.8062	-86.9751	-124.512	-91.2476	-101.013	-85.4492	-103.455	-105.286	-93.689	-88.8062	-91.5527	-94.6045	-116.272	-86.9751	-96.1304	-99.7925	-111.694				51.5
			-1.576	-183.105	-181.885	-195.618	-186.462	-203.552	-192.566	-193.176	-199.28	-193.481	-189.514	-198.059	-194.092	-187.073	-192.871	-191.956	-185.242	-197.144	-188.904	-193.481				-0.277998	-92.1631	-83.313	-88.1958	-86.6699	-123.901	-91.5527	-101.013	-86.0596	-104.37	-103.76	-93.3838	-89.1113	-90.6372	-94.6045	-115.662	-87.2803	-95.8252	-100.403	-112				51.6
			-1.572	-182.8	-181.885	-195.007	-186.768	-203.857	-193.481	-191.345	-198.975	-194.092	-191.04	-196.838	-193.176	-187.378	-193.787	-191.65	-184.021	-196.838	-189.209	-193.176				-0.274	-90.9424	-83.313	-88.8062	-87.5854	-123.901	-91.5527	-102.844	-85.4492	-104.98	-104.065	-93.9941	-89.1113	-91.5527	-94.2993	-116.272	-86.9751	-95.52	-100.098	-112				51.7
			-1.568	-182.8	-183.411	-195.312	-186.462	-204.468	-193.481	-191.65	-199.585	-193.787	-190.735	-196.838	-193.787	-187.073	-192.871	-191.956	-184.326	-197.754	-188.904	-193.176				-0.270002	-90.6372	-83.313	-87.8906	-87.5854	-123.596	-91.8579	-101.929	-85.4492	-104.065	-105.286	-93.689	-88.1958	-90.9424	-95.2148	-117.188	-87.5854	-94.9097	-100.098	-113.22				51.8
			-1.564	-183.105	-183.105	-195.312	-186.768	-204.163	-193.787	-193.176	-198.059	-193.481	-190.125	-198.059	-193.176	-186.157	-192.871	-192.871	-185.547	-196.838	-189.209	-194.092				-0.266005	-91.2476	-83.313	-88.501	-86.3647	-124.817	-91.5527	-101.929	-86.0596	-103.76	-104.065	-94.2993	-88.8062	-90.6372	-93.9941	-116.272	-87.5854	-96.1304	-100.098	-112.305				51.9
			-1.56001	-182.19	-183.105	-195.007	-185.547	-204.773	-192.871	-191.956	-198.975	-194.702	-190.43	-198.059	-192.871	-187.073	-192.871	-191.956	-186.157	-196.838	-190.125	-193.176				-0.262007	-90.332	-84.8389	-87.8906	-87.5854	-124.512	-91.2476	-101.929	-84.8389	-103.149	-104.37	-94.2993	-88.8062	-91.2476	-94.6045	-116.577	-87.2803	-95.52	-100.098	-111.694				52
			-1.55599	-182.8	-182.19	-196.228	-185.852	-204.468	-192.261	-193.176	-198.669	-193.787	-190.735	-198.059	-193.787	-186.157	-192.261	-192.871	-185.852	-197.144	-188.599	-193.176				-0.257994	-90.9424	-84.2285	-88.1958	-87.8906	-123.901	-91.2476	-102.234	-85.7544	-104.065	-104.065	-93.9941	-88.501	-90.332	-95.2148	-116.272	-87.8906	-94.6045	-100.708	-112.305				52.1
			-1.552	-181.885	-182.8	-195.007	-187.073	-204.468	-193.481	-190.125	-198.059	-194.092	-191.345	-197.754	-192.871	-186.462	-193.176	-192.871	-184.937	-197.144	-189.514	-193.176				-0.253996	-90.332	-83.313	-88.1958	-87.8906	-124.207	-91.2476	-102.844	-85.144	-103.455	-103.76	-94.2993	-87.8906	-91.2476	-94.6045	-117.798	-87.2803	-95.2148	-100.098	-112.61				52.2
			-1.548	-182.495	-183.105	-195.312	-186.462	-204.773	-192.871	-192.261	-198.669	-194.092	-190.735	-198.059	-193.481	-187.683	-192.261	-191.345	-185.242	-197.449	-189.514	-192.871				-0.249998	-90.0269	-84.5337	-87.5854	-86.9751	-123.596	-92.1631	-102.234	-85.4492	-103.149	-103.455	-93.9941	-88.1958	-90.332	-94.6045	-117.493	-88.1958	-94.9097	-100.098	-112.915				52.3
			-1.544	-182.8	-182.8	-195.923	-185.852	-204.468	-192.566	-191.04	-198.364	-194.092	-190.125	-198.669	-192.871	-187.683	-193.176	-191.956	-184.326	-196.838	-188.904	-193.481				-0.246	-90.0269	-84.5337	-88.1958	-86.9751	-124.207	-91.5527	-103.455	-85.4492	-103.76	-103.76	-95.2148	-88.8062	-90.6372	-93.9941	-116.577	-87.5854	-94.9097	-100.403	-112.61				52.4
			-1.54	-181.58	-184.021	-195.618	-185.242	-205.383	-192.871	-190.735	-198.669	-194.397	-191.65	-197.754	-192.566	-186.768	-192.261	-192.261	-187.073	-197.144	-189.819	-193.176				-0.242003	-90.0269	-84.8389	-87.5854	-88.1958	-124.207	-91.5527	-103.455	-84.8389	-102.844	-104.37	-94.6045	-87.8906	-90.6372	-95.2148	-117.798	-87.8906	-94.6045	-100.098	-112.305				52.5
			-1.536	-182.495	-183.411	-196.228	-185.852	-204.773	-192.261	-192.261	-197.449	-194.092	-190.735	-198.975	-193.176	-186.157	-191.956	-193.481	-185.852	-196.838	-188.599	-193.481				-0.238005	-90.0269	-85.144	-87.8906	-87.2803	-125.122	-91.8579	-102.234	-85.7544	-102.539	-103.76	-94.6045	-88.501	-90.0269	-94.9097	-117.798	-87.5854	-94.6045	-100.708	-113.22				52.6
			-1.53201	-182.19	-183.105	-195.923	-186.462	-205.078	-192.566	-191.04	-197.449	-194.397	-191.04	-198.669	-192.261	-187.378	-192.871	-192.261	-185.547	-196.228	-190.735	-193.176				-0.234007	-89.4165	-84.8389	-87.8906	-87.8906	-124.817	-91.8579	-103.455	-84.8389	-102.234	-103.149	-94.9097	-88.1958	-90.9424	-94.2993	-117.798	-86.6699	-94.9097	-100.098	-112.305				52.7
			-1.52799	-181.885	-182.495	-195.923	-185.547	-205.383	-191.345	-189.819	-198.059	-194.397	-190.735	-198.059	-192.871	-187.988	-191.956	-192.261	-185.547	-196.838	-188.904	-192.871				-0.229994	-90.0269	-85.4492	-87.5854	-87.8906	-123.596	-92.1631	-104.065	-85.7544	-103.149	-103.76	-94.6045	-88.1958	-90.0269	-95.52	-118.408	-87.2803	-93.3838	-101.013	-112.915				52.8
			-1.524	-181.885	-183.411	-195.923	-186.462	-205.078	-192.566	-190.735	-197.144	-194.092	-191.345	-198.364	-192.566	-186.768	-192.261	-192.566	-184.937	-196.228	-189.819	-193.481				-0.225996	-89.7217	-84.2285	-88.1958	-87.8906	-124.817	-91.8579	-104.675	-85.7544	-102.539	-103.76	-95.52	-87.8906	-90.332	-94.9097	-118.713	-87.2803	-94.2993	-100.708	-113.22				52.9
			-1.52	-181.274	-184.631	-195.618	-185.852	-205.994	-192.871	-191.04	-198.059	-195.312	-191.345	-198.669	-191.956	-187.683	-191.65	-191.65	-186.462	-196.838	-189.819	-192.871				-0.221998	-89.1113	-85.144	-87.8906	-87.5854	-124.512	-92.4683	-103.455	-85.144	-101.929	-104.065	-95.2148	-87.2803	-90.6372	-94.2993	-118.713	-87.2803	-94.6045	-100.708	-112.915				53
			-1.516	-182.495	-182.8	-196.533	-184.937	-205.688	-191.345	-191.956	-197.754	-194.092	-190.735	-199.89	-192.871	-186.768	-191.65	-192.566	-185.852	-196.228	-189.819	-193.787				-0.218	-89.7217	-85.7544	-88.1958	-87.2803	-124.512	-92.1631	-104.065	-85.4492	-102.539	-103.455	-95.52	-88.501	-90.0269	-94.6045	-118.103	-86.9751	-93.9941	-101.013	-112.305				53.1
			-1.512	-181.58	-183.411	-195.923	-185.547	-205.688	-191.956	-190.125	-196.838	-195.007	-191.956	-198.669	-191.956	-186.462	-192.566	-192.871	-186.462	-195.923	-189.819	-193.481				-0.214003	-89.7217	-85.4492	-88.1958	-88.8062	-124.207	-92.4683	-104.675	-85.144	-102.234	-103.76	-95.8252	-87.5854	-90.9424	-95.2148	-119.324	-86.6699	-93.689	-100.708	-112				53.2
			-1.508	-182.19	-183.716	-196.228	-185.852	-205.994	-191.04	-190.43	-197.144	-194.702	-191.04	-198.975	-192.871	-186.768	-191.345	-193.176	-185.547	-196.533	-189.819	-193.176				-0.210005	-89.4165	-85.144	-87.8906	-88.501	-123.901	-92.7734	-103.76	-86.0596	-102.234	-103.76	-95.8252	-87.2803	-89.7217	-94.9097	-119.019	-87.2803	-93.0786	-101.013	-113.525				53.3
			-1.50401	-181.58	-183.411	-196.228	-187.073	-205.688	-191.956	-190.43	-196.838	-194.702	-191.04	-199.585	-192.566	-187.683	-191.956	-191.956	-185.852	-195.618	-190.125	-193.787				-0.206007	-89.7217	-84.8389	-88.1958	-88.1958	-124.512	-92.4683	-104.98	-85.4492	-101.929	-102.844	-96.1304	-86.9751	-90.332	-94.2993	-119.019	-86.6699	-93.9941	-101.318	-112.61				53.4
			-1.49999	-181.274	-184.326	-196.228	-185.242	-206.604	-191.345	-189.819	-197.754	-195.007	-191.956	-198.975	-191.956	-188.599	-191.956	-191.65	-185.852	-196.838	-190.125	-192.871				-0.201994	-89.1113	-86.3647	-88.1958	-88.8062	-123.596	-93.3838	-104.675	-85.7544	-102.539	-104.065	-96.7407	-87.2803	-90.0269	-95.2148	-119.324	-87.2803	-93.0786	-100.708	-112.61				53.5
			-1.496	-181.885	-184.326	-196.838	-185.242	-205.994	-191.04	-191.956	-196.838	-194.702	-191.345	-199.585	-192.566	-186.462	-191.345	-193.481	-185.547	-195.923	-189.819	-193.787				-0.197996	-90.332	-85.4492	-88.1958	-88.1958	-124.512	-93.0786	-105.286	-85.7544	-102.234	-104.065	-96.7407	-87.2803	-89.4165	-94.9097	-119.324	-86.6699	-92.7734	-101.318	-113.22				53.6
			-1.492	-181.274	-185.242	-195.923	-185.852	-206.604	-191.956	-190.735	-196.533	-195.618	-192.261	-199.89	-191.956	-186.462	-191.65	-193.176	-186.768	-195.923	-189.819	-193.176				-0.193998	-89.7217	-85.7544	-88.1958	-88.8062	-124.512	-93.3838	-104.37	-85.4492	-101.013	-104.065	-96.4355	-86.9751	-90.0269	-94.6045	-120.239	-86.0596	-93.3838	-100.708	-112.61				53.7
			-1.488	-181.885	-183.105	-196.533	-185.242	-206.299	-189.819	-191.04	-197.144	-194.702	-191.65	-199.89	-192.566	-187.073	-191.04	-192.566	-186.157	-196.838	-189.514	-193.176				-0.190001	-90.0269	-86.3647	-87.5854	-88.1958	-124.207	-93.689	-104.98	-85.7544	-101.929	-103.455	-96.1304	-87.5854	-89.7217	-94.9097	-119.019	-86.3647	-92.7734	-101.318	-112.305				53.8
			-1.484	-181.274	-183.105	-196.533	-185.852	-206.299	-190.125	-189.819	-196.228	-195.312	-191.345	-199.28	-192.261	-187.378	-191.65	-192.566	-185.242	-195.618	-190.735	-193.787				-0.186003	-89.7217	-85.7544	-88.501	-89.1113	-124.207	-93.3838	-106.201	-85.4492	-101.929	-103.76	-97.3511	-87.2803	-90.332	-95.2148	-119.629	-85.7544	-92.4683	-101.013	-112.305				53.9
			-1.48	-181.274	-184.631	-195.923	-185.852	-207.214	-191.04	-189.209	-197.449	-195.312	-192.261	-199.28	-191.956	-187.988	-191.04	-192.261	-184.937	-196.228	-189.819	-192.871				-0.182005	-90.332	-85.7544	-88.1958	-89.1113	-123.596	-94.2993	-105.286	-85.7544	-101.318	-104.37	-96.7407	-86.3647	-90.0269	-95.8252	-120.544	-86.3647	-92.4683	-100.708	-113.22				54
			-1.47601	-181.58	-184.937	-196.838	-185.852	-206.604	-191.04	-190.735	-196.228	-194.702	-191.65	-200.806	-192.871	-187.073	-191.345	-193.176	-186.157	-195.618	-189.819	-193.787				-0.178007	-90.6372	-85.7544	-88.501	-87.8906	-125.122	-93.689	-105.286	-85.7544	-101.318	-103.76	-97.3511	-86.9751	-90.332	-94.2993	-119.934	-85.4492	-92.4683	-101.318	-112.915				54.1
			-1.47199	-180.969	-184.937	-195.923	-185.242	-206.604	-190.735	-189.819	-195.923	-195.923	-192.871	-200.195	-191.956	-187.683	-191.345	-191.956	-185.852	-195.618	-190.43	-193.481				-0.173994	-90.0269	-86.6699	-88.501	-88.8062	-123.901	-94.2993	-105.591	-85.4492	-101.318	-103.76	-97.0459	-86.9751	-90.0269	-94.9097	-120.239	-85.144	-92.1631	-101.013	-112				54.2
			-1.468	-181.885	-184.021	-197.144	-184.631	-206.604	-189.819	-190.735	-196.533	-195.618	-191.956	-200.195	-192.871	-186.768	-190.43	-193.481	-186.462	-196.228	-190.125	-193.481				-0.169996	-90.9424	-86.0596	-88.8062	-88.8062	-123.596	-94.9097	-105.286	-86.0596	-101.929	-104.675	-97.0459	-87.5854	-90.0269	-95.52	-119.934	-85.7544	-91.5527	-101.318	-112.61				54.3
			-1.464	-181.274	-184.326	-196.533	-186.462	-206.299	-190.43	-188.599	-196.228	-195.312	-191.956	-199.89	-192.261	-186.462	-192.261	-193.787	-186.157	-195.007	-190.735	-193.481				-0.165999	-90.9424	-85.4492	-89.1113	-88.501	-123.901	-94.6045	-105.591	-85.7544	-100.708	-104.065	-97.9614	-86.6699	-90.6372	-95.2148	-120.85	-84.8389	-92.4683	-100.403	-112.305				54.4
			-1.46	-181.274	-184.631	-196.228	-186.157	-207.52	-190.125	-190.43	-196.838	-195.923	-192.566	-199.89	-191.956	-188.599	-189.209	-191.956	-186.462	-196.228	-190.125	-193.176				-0.162001	-91.2476	-86.0596	-88.8062	-88.501	-123.596	-95.52	-104.98	-86.0596	-100.708	-103.76	-97.0459	-86.6699	-90.0269	-95.8252	-120.544	-85.144	-91.2476	-100.708	-112.61				54.5
			-1.456	-181.58	-184.021	-197.144	-185.547	-206.909	-189.514	-189.819	-196.228	-195.312	-191.956	-200.806	-192.871	-187.988	-191.04	-192.566	-185.242	-195.618	-190.735	-194.092				-0.158003	-91.5527	-85.7544	-89.4165	-88.501	-123.596	-94.9097	-106.201	-85.7544	-101.318	-103.455	-97.6562	-87.2803	-90.6372	-95.52	-120.239	-84.5337	-90.9424	-101.013	-112.61				54.6
			-1.452	-180.664	-185.547	-196.533	-185.547	-207.214	-190.735	-189.514	-196.228	-195.923	-193.176	-199.89	-191.65	-187.073	-191.04	-192.261	-186.462	-195.618	-190.735	-193.176				-0.154005	-91.5527	-85.7544	-88.8062	-89.1113	-123.291	-95.8252	-105.591	-85.4492	-100.708	-104.98	-97.6562	-86.0596	-90.9424	-95.8252	-121.46	-84.5337	-90.6372	-100.708	-112.61				54.7
			-1.44801	-181.885	-185.242	-197.144	-185.242	-206.909	-190.43	-190.735	-195.923	-195.923	-192.261	-201.111	-193.176	-187.073	-190.43	-193.481	-187.073	-195.618	-189.819	-193.481				-0.150007	-92.1631	-85.7544	-89.4165	-88.1958	-123.901	-95.8252	-104.98	-86.0596	-100.708	-104.675	-97.6562	-86.9751	-90.332	-95.2148	-120.85	-84.5337	-90.9424	-101.318	-112.915				54.8
			-1.44399	-180.969	-184.021	-196.838	-186.462	-207.214	-189.819	-189.514	-195.312	-195.923	-192.871	-201.111	-192.566	-187.073	-191.345	-193.176	-186.462	-195.007	-190.735	-193.481				-0.145994	-91.5527	-86.0596	-89.1113	-88.8062	-123.596	-95.8252	-105.591	-85.7544	-100.403	-103.76	-98.2666	-87.5854	-91.2476	-95.52	-120.544	-83.9233	-91.5527	-100.708	-112				54.9
			-1.44	-180.969	-184.021	-196.533	-185.547	-207.825	-188.904	-188.904	-196.228	-196.533	-192.871	-199.89	-192.261	-188.599	-190.43	-192.871	-186.768	-196.228	-191.04	-192.871				-0.141996	-92.1631	-86.3647	-88.8062	-89.4165	-122.681	-96.4355	-105.286	-86.3647	-100.708	-104.675	-97.9614	-86.9751	-90.6372	-96.7407	-120.239	-84.5337	-89.7217	-100.708	-112.61				55
			-1.436	-181.274	-184.631	-196.838	-185.852	-206.909	-189.514	-188.293	-195.618	-196.228	-191.956	-200.806	-192.871	-187.378	-190.125	-193.481	-185.547	-195.007	-191.04	-194.092				-0.137999	-92.4683	-85.144	-90.0269	-88.8062	-123.291	-96.1304	-105.591	-85.7544	-100.403	-104.065	-98.5718	-86.0596	-91.2476	-96.4355	-121.46	-83.9233	-90.0269	-100.708	-112.915				55.1
			-1.432	-180.969	-185.547	-196.228	-186.768	-207.52	-190.735	-189.514	-195.923	-196.533	-193.176	-201.111	-192.261	-188.293	-188.293	-192.261	-186.768	-195.618	-190.43	-193.176				-0.134001	-92.4683	-85.7544	-89.4165	-88.8062	-122.681	-96.7407	-105.591	-86.0596	-100.098	-104.675	-97.9614	-86.0596	-90.9424	-96.1304	-121.765	-83.6182	-89.7217	-100.098	-112.61				55.2
			-1.428	-181.885	-184.631	-197.144	-184.631	-207.214	-189.209	-189.819	-195.618	-196.533	-192.566	-201.721	-193.176	-188.293	-190.43	-192.871	-186.462	-195.312	-189.514	-193.481				-0.130003	-93.0786	-86.3647	-90.0269	-88.1958	-122.986	-96.7407	-105.591	-85.7544	-101.013	-104.37	-98.2666	-87.8906	-90.9424	-96.1304	-120.544	-83.9233	-89.4165	-100.708	-112.915				55.3
			-1.424	-180.969	-185.242	-196.533	-186.157	-206.909	-189.819	-189.514	-195.007	-196.838	-193.176	-200.806	-192.566	-186.768	-190.735	-193.787	-187.378	-194.702	-191.65	-193.481				-0.126005	-92.4683	-85.7544	-89.7217	-89.1113	-122.681	-97.0459	-105.591	-85.7544	-99.7925	-104.98	-97.9614	-87.2803	-91.8579	-96.7407	-121.155	-83.313	-89.7217	-100.098	-112.305				55.4
			-1.42001	-181.274	-184.937	-196.533	-186.157	-207.825	-188.904	-188.904	-195.923	-196.533	-193.176	-200.806	-192.566	-187.683	-190.43	-193.787	-187.073	-195.618	-189.819	-193.481				-0.122007	-93.689	-86.0596	-89.4165	-88.501	-122.986	-97.3511	-104.37	-86.3647	-99.4873	-105.286	-98.2666	-86.9751	-91.2476	-97.0459	-121.155	-84.2285	-89.1113	-100.403	-113.525				55.5
			-1.41599	-181.274	-184.326	-197.144	-187.073	-207.214	-188.904	-189.514	-194.702	-196.228	-192.871	-201.721	-193.176	-187.683	-190.735	-193.176	-186.768	-195.007	-191.04	-194.092				-0.117994	-93.689	-86.0596	-90.332	-88.1958	-123.291	-97.0459	-105.286	-85.7544	-99.4873	-103.76	-98.5718	-87.2803	-91.8579	-96.7407	-120.85	-83.313	-89.7217	-100.098	-112.305				55.6
			-1.412	-180.664	-185.242	-196.228	-186.462	-208.13	-188.904	-188.599	-195.618	-197.449	-194.092	-201.111	-192.261	-188.599	-190.735	-192.566	-186.157	-195.312	-191.04	-193.787				-0.113997	-93.689	-86.6699	-90.0269	-88.8062	-121.46	-97.9614	-105.591	-86.3647	-99.7925	-104.98	-98.2666	-86.9751	-91.5527	-97.9614	-121.155	-83.6182	-88.501	-99.4873	-112.61				55.7
			-1.408	-181.885	-185.242	-197.144	-185.242	-207.825	-188.904	-191.345	-195.007	-196.533	-192.871	-201.721	-193.176	-187.683	-189.514	-193.787	-186.157	-195.007	-190.735	-193.787				-0.109999	-93.9941	-85.7544	-90.9424	-87.8906	-122.681	-97.9614	-105.286	-86.3647	-99.7925	-105.286	-98.2666	-87.5854	-91.5527	-97.6562	-121.46	-83.6182	-88.8062	-100.403	-113.525				55.8
			-1.404	-181.274	-186.157	-196.838	-186.462	-207.52	-190.125	-189.819	-194.702	-196.533	-193.481	-202.026	-192.566	-187.378	-191.04	-193.481	-187.073	-195.007	-191.345	-193.787				-0.106001	-93.9941	-86.0596	-90.6372	-88.1958	-122.986	-97.6562	-104.675	-86.3647	-98.5718	-104.98	-98.2666	-87.2803	-92.1631	-96.4355	-121.765	-83.313	-89.7217	-99.1821	-112.61				55.9
			-1.4	-181.58	-184.631	-197.144	-185.852	-207.825	-188.293	-190.125	-195.618	-197.449	-193.176	-202.026	-192.871	-188.293	-190.735	-193.481	-187.073	-195.618	-191.04	-193.481				-0.102003	-94.9097	-86.9751	-90.6372	-87.5854	-122.07	-97.9614	-104.37	-86.6699	-99.1821	-105.286	-97.9614	-88.501	-91.8579	-98.2666	-120.239	-83.6182	-88.1958	-99.7925	-112.915				56
			-1.396	-181.58	-184.326	-196.838	-186.157	-206.604	-188.293	-189.209	-194.397	-196.838	-193.176	-201.721	-193.176	-187.683	-191.65	-194.092	-186.768	-194.702	-190.43	-194.092				-0.0980054	-94.2993	-85.7544	-91.2476	-88.501	-122.375	-97.6562	-105.591	-86.0596	-99.1821	-104.98	-98.5718	-87.8906	-92.7734	-98.5718	-121.155	-83.0078	-88.8062	-99.7925	-112.61				56.1
			-1.39201	-181.274	-185.852	-196.228	-186.768	-208.13	-188.904	-188.904	-195.312	-197.754	-194.092	-200.5	-192.261	-187.683	-191.04	-193.176	-185.852	-195.007	-191.04	-193.481				-0.0940076	-94.2993	-86.3647	-90.9424	-88.501	-121.46	-98.5718	-104.675	-86.6699	-98.2666	-105.896	-97.6562	-87.2803	-92.4683	-98.877	-121.765	-83.6182	-88.1958	-99.1821	-113.831				56.2
			-1.38799	-181.885	-185.242	-197.144	-186.768	-207.52	-188.293	-190.43	-194.702	-196.838	-193.481	-202.637	-193.481	-188.599	-190.43	-193.481	-186.768	-195.007	-191.04	-194.092				-0.0899945	-94.6045	-85.4492	-91.8579	-87.5854	-122.375	-98.5718	-104.675	-86.9751	-98.877	-104.675	-98.2666	-88.1958	-92.1631	-98.2666	-121.155	-83.313	-88.501	-99.7925	-113.22				56.3
			-1.384	-181.885	-186.157	-196.533	-186.768	-207.52	-189.209	-189.514	-194.397	-198.059	-193.787	-202.332	-192.871	-188.599	-190.735	-193.176	-186.462	-194.702	-192.566	-193.787				-0.0859967	-94.2993	-86.6699	-90.9424	-88.501	-121.765	-98.5718	-105.286	-86.3647	-98.5718	-104.98	-98.2666	-88.501	-93.0786	-98.5718	-121.155	-83.6182	-88.501	-98.877	-112.915				56.4
			-1.38	-181.885	-185.547	-197.144	-185.852	-207.52	-188.599	-190.735	-195.312	-197.449	-193.787	-201.721	-193.176	-187.988	-189.514	-194.092	-187.073	-195.618	-191.65	-193.481				-0.0819989	-94.9097	-86.3647	-91.2476	-87.8906	-122.07	-98.5718	-104.675	-87.2803	-98.877	-106.201	-97.6562	-88.501	-92.4683	-99.4873	-120.544	-83.9233	-87.8906	-99.4873	-113.525				56.5
			-1.376	-181.58	-185.547	-197.144	-186.462	-206.909	-188.904	-188.904	-194.397	-196.533	-193.481	-202.332	-193.176	-187.378	-190.43	-194.702	-186.768	-194.702	-192.566	-194.702				-0.0780011	-94.6045	-86.0596	-91.5527	-87.8906	-122.375	-98.5718	-104.37	-86.6699	-97.6562	-105.591	-98.5718	-88.1958	-93.0786	-98.877	-121.155	-83.313	-88.501	-99.1821	-113.525				56.6
			-1.372	-181.58	-185.547	-196.228	-187.378	-208.13	-187.988	-189.514	-194.702	-198.669	-194.397	-202.026	-192.871	-188.599	-191.04	-192.871	-187.378	-195.312	-190.735	-193.176				-0.0740033	-95.52	-86.6699	-91.5527	-88.1958	-121.46	-99.1821	-104.065	-87.5854	-97.6562	-105.591	-97.6562	-88.8062	-93.0786	-99.4873	-120.239	-84.2285	-88.1958	-98.2666	-113.22				56.7
			-1.368	-181.885	-184.937	-197.144	-186.768	-207.52	-187.378	-189.819	-194.397	-198.059	-193.787	-202.637	-193.787	-188.599	-191.345	-193.787	-185.547	-195.312	-190.43	-194.397				-0.0700055	-95.2148	-86.3647	-92.1631	-88.1958	-121.46	-98.5718	-105.286	-86.9751	-98.877	-105.286	-98.2666	-89.4165	-92.7734	-99.7925	-120.544	-83.9233	-87.5854	-98.877	-113.525				56.8
			-1.36401	-181.58	-186.768	-196.533	-187.683	-207.214	-189.209	-189.209	-194.092	-197.754	-194.397	-201.721	-193.176	-187.988	-191.345	-193.481	-185.852	-195.007	-191.956	-194.092				-0.0659924	-94.9097	-86.3647	-91.2476	-88.8062	-121.46	-98.5718	-104.98	-86.6699	-97.6562	-105.896	-97.6562	-88.8062	-93.0786	-99.7925	-121.155	-83.9233	-88.1958	-97.9614	-114.136				56.9
			-1.35999	-181.885	-186.462	-197.144	-186.768	-207.52	-188.599	-190.735	-195.007	-198.059	-194.397	-202.637	-193.176	-188.904	-190.735	-194.092	-187.378	-195.618	-190.43	-193.787				-0.0619946	-95.8252	-86.3647	-91.8579	-87.5854	-122.07	-98.877	-104.065	-87.2803	-97.9614	-105.896	-97.3511	-89.4165	-92.4683	-99.4873	-120.544	-84.2285	-88.501	-98.877	-114.136				57
			-1.356	-181.885	-185.242	-196.533	-186.768	-206.909	-188.293	-190.125	-194.092	-198.059	-193.787	-203.247	-193.787	-188.293	-190.735	-194.092	-186.157	-195.007	-191.65	-194.397				-0.0579968	-95.2148	-86.6699	-91.5527	-88.1958	-122.375	-98.2666	-104.675	-86.6699	-97.3511	-105.896	-97.9614	-90.332	-93.3838	-99.4873	-120.239	-84.2285	-88.8062	-97.9614	-113.22				57.1
			-1.352	-181.58	-185.852	-196.533	-186.768	-207.825	-187.988	-189.209	-194.702	-198.975	-195.007	-201.721	-193.176	-188.293	-190.735	-193.787	-187.073	-195.923	-191.956	-193.481				-0.053999	-95.52	-87.2803	-91.5527	-88.8062	-121.155	-98.5718	-104.37	-87.8906	-97.9614	-106.506	-97.3511	-89.7217	-93.3838	-101.013	-119.934	-84.5337	-87.8906	-98.2666	-113.831				57.2
			-1.348	-182.19	-185.242	-197.144	-187.378	-207.214	-187.988	-188.904	-194.092	-198.059	-194.397	-202.332	-194.092	-188.293	-191.04	-194.092	-186.462	-195.312	-191.04	-194.702				-0.0500012	-95.2148	-86.0596	-92.1631	-88.1958	-122.07	-98.2666	-104.675	-87.2803	-97.3511	-105.591	-97.6562	-90.332	-93.0786	-100.098	-120.239	-83.9233	-88.1958	-98.2666	-114.136				57.3
			-1.344	-181.885	-187.073	-196.228	-188.904	-207.214	-188.904	-189.819	-194.092	-198.975	-194.702	-202.332	-193.481	-188.904	-192.261	-193.481	-186.462	-195.312	-191.04	-194.092				-0.0460034	-95.2148	-86.9751	-91.5527	-88.501	-121.155	-98.877	-104.065	-87.2803	-97.0459	-105.896	-96.7407	-90.332	-93.3838	-100.403	-120.239	-84.5337	-88.8062	-97.9614	-113.525				57.4
			-1.34001	-182.495	-185.852	-196.838	-186.462	-207.214	-187.683	-189.819	-194.702	-198.669	-194.397	-203.247	-193.481	-189.819	-190.735	-194.397	-186.462	-195.923	-190.43	-193.787				-0.0420056	-96.1304	-87.2803	-92.1631	-87.5854	-121.155	-98.2666	-104.98	-87.8906	-98.2666	-105.896	-97.3511	-91.2476	-93.0786	-100.403	-119.019	-84.8389	-88.1958	-98.2666	-114.136				57.5
			-1.33601	-182.19	-186.462	-196.838	-187.378	-206.604	-188.904	-190.125	-193.787	-198.364	-194.702	-202.637	-193.787	-187.988	-191.04	-194.702	-187.378	-195.312	-191.65	-194.702				-0.0379926	-95.52	-86.9751	-91.5527	-88.8062	-121.46	-97.9614	-104.98	-87.5854	-97.6562	-106.506	-97.6562	-90.9424	-93.689	-100.403	-120.239	-84.2285	-88.8062	-97.6562	-113.831				57.6
			-1.33199	-181.885	-186.768	-196.533	-187.378	-207.825	-188.599	-189.514	-194.702	-198.975	-195.007	-202.332	-193.176	-187.988	-190.735	-193.787	-187.683	-195.923	-191.345	-193.787				-0.0339948	-96.1304	-87.2803	-91.5527	-87.8906	-121.46	-98.5718	-103.76	-88.1958	-97.6562	-106.812	-97.0459	-90.9424	-93.3838	-100.708	-119.629	-85.144	-88.8062	-97.6562	-114.746				57.7
			-1.328	-182.19	-185.242	-196.838	-187.378	-206.909	-187.073	-190.735	-194.092	-198.364	-194.702	-203.552	-194.397	-189.209	-191.04	-194.397	-187.073	-195.618	-190.43	-194.702				-0.0299969	-95.8252	-87.2803	-91.8579	-88.1958	-121.765	-98.2666	-104.98	-87.2803	-97.3511	-105.896	-97.3511	-91.8579	-93.689	-100.708	-119.019	-84.8389	-89.1113	-97.9614	-113.525				57.8
			-1.324	-181.885	-186.157	-196.228	-188.293	-206.909	-187.988	-188.599	-193.787	-199.28	-195.312	-202.332	-193.787	-188.904	-192.261	-193.787	-186.462	-195.618	-191.04	-193.787				-0.0259991	-95.52	-88.1958	-90.9424	-89.7217	-120.239	-98.5718	-104.98	-88.1958	-97.9614	-106.506	-97.0459	-91.5527	-93.3838	-101.624	-119.019	-84.8389	-88.1958	-97.3511	-113.831				57.9
			-1.32	-182.8	-186.462	-197.144	-187.073	-206.909	-188.293	-189.819	-194.397	-198.975	-195.312	-202.637	-193.787	-189.819	-191.65	-194.702	-186.157	-196.228	-190.735	-193.787				-0.0220013	-96.4355	-86.9751	-91.8579	-88.8062	-120.85	-97.3511	-104.37	-87.8906	-98.2666	-106.201	-97.3511	-91.8579	-93.3838	-101.013	-119.324	-84.8389	-88.1958	-97.9614	-115.356				58
			-1.316	-182.495	-187.073	-196.533	-188.293	-206.604	-189.514	-191.345	-193.481	-198.364	-194.397	-203.552	-194.092	-188.904	-191.956	-194.092	-187.073	-195.923	-191.956	-194.397				-0.0180035	-95.8252	-87.2803	-91.2476	-88.8062	-121.155	-97.9614	-104.37	-88.1958	-97.6562	-106.201	-97.3511	-91.8579	-93.9941	-100.403	-119.324	-84.2285	-89.7217	-97.3511	-114.136				58.1
			-1.31201	-182.19	-185.852	-196.228	-187.378	-207.214	-187.988	-190.43	-194.397	-199.89	-195.923	-203.247	-194.092	-189.514	-191.04	-193.787	-187.683	-196.228	-191.345	-193.787				-0.0140057	-96.4355	-88.501	-91.2476	-88.8062	-120.544	-97.6562	-104.37	-89.1113	-98.2666	-106.506	-97.0459	-93.0786	-93.3838	-101.013	-118.713	-84.8389	-88.501	-97.0459	-114.441				58.2
			-1.30801	-182.8	-185.547	-196.533	-187.073	-206.299	-187.683	-191.345	-193.787	-198.669	-195.007	-203.247	-195.007	-188.904	-191.345	-194.702	-187.378	-195.923	-190.735	-194.397				-0.00999268	-95.8252	-88.1958	-91.2476	-89.4165	-120.85	-97.0459	-105.286	-88.501	-98.2666	-106.812	-97.3511	-92.7734	-93.689	-101.013	-119.019	-84.2285	-89.4165	-97.0459	-114.136				58.3
			-1.30399	-182.19	-186.768	-195.923	-188.904	-206.604	-188.599	-190.125	-194.092	-198.975	-195.618	-202.332	-194.397	-188.599	-192.261	-194.092	-186.462	-195.618	-190.735	-193.787				-0.00599487	-96.1304	-88.1958	-90.6372	-89.4165	-120.544	-97.6562	-104.675	-89.1113	-97.3511	-107.422	-97.0459	-91.8579	-93.3838	-101.624	-119.019	-84.8389	-89.7217	-96.7407	-114.441				58.4
			-1.3	-183.105	-186.157	-197.144	-188.599	-206.299	-187.683	-191.345	-194.092	-200.5	-194.702	-203.247	-194.702	-190.43	-192.566	-195.007	-186.768	-196.228	-189.819	-194.092				-0.00199707	-96.7407	-87.8906	-91.2476	-88.501	-120.85	-96.7407	-104.98	-88.501	-98.2666	-105.896	-97.6562	-93.3838	-93.3838	-101.013	-118.408	-84.2285	-89.7217	-97.3511	-114.441				58.5
			-1.296	-182.495	-186.462	-196.228	-188.293	-206.299	-188.293	-190.43	-193.481	-199.89	-195.618	-203.857	-194.702	-190.125	-192.871	-194.397	-186.157	-196.533	-191.65	-194.397				0.00200073	-96.1304	-88.501	-90.332	-89.4165	-119.629	-97.0459	-105.896	-88.8062	-98.5718	-106.812	-97.0459	-93.3838	-93.3838	-101.318	-119.019	-83.9233	-89.4165	-96.7407	-114.746				58.6
			-1.292	-182.495	-187.073	-196.228	-187.988	-206.604	-188.599	-191.956	-194.397	-199.89	-196.228	-202.637	-194.092	-189.209	-191.65	-194.397	-187.378	-197.144	-191.345	-193.787				0.00599854	-96.7407	-88.8062	-90.6372	-89.1113	-119.934	-96.4355	-105.286	-89.4165	-99.1821	-107.422	-97.3511	-93.0786	-93.0786	-101.929	-118.408	-84.8389	-89.4165	-97.0459	-115.051				58.7
			-1.288	-183.105	-187.073	-196.533	-188.293	-205.994	-188.599	-191.65	-193.787	-198.975	-195.312	-203.552	-195.007	-189.209	-191.345	-195.312	-187.073	-196.228	-191.345	-195.007				0.00999634	-96.4355	-88.501	-90.6372	-88.1958	-120.85	-96.4355	-105.591	-89.1113	-98.2666	-106.812	-97.3511	-93.689	-93.689	-100.708	-119.019	-83.6182	-91.2476	-96.4355	-114.441				58.8
			-1.28401	-182.495	-186.462	-195.923	-189.209	-206.604	-187.988	-191.345	-193.787	-200.806	-195.618	-203.552	-194.397	-189.209	-192.871	-194.397	-187.683	-196.228	-191.04	-193.787				0.0139941	-96.7407	-89.7217	-90.0269	-88.8062	-119.934	-97.0459	-104.98	-89.4165	-98.5718	-107.422	-96.7407	-93.689	-93.3838	-101.624	-117.798	-83.9233	-90.332	-96.4355	-113.831				58.9
			-1.28001	-183.411	-185.852	-196.838	-188.599	-205.994	-187.378	-191.04	-193.787	-199.89	-196.228	-203.247	-195.007	-190.43	-192.566	-195.312	-186.462	-197.144	-190.43	-194.092				0.0180072	-96.4355	-89.1113	-90.6372	-89.7217	-120.239	-95.8252	-106.201	-89.7217	-98.877	-107.117	-98.2666	-94.6045	-93.0786	-101.624	-118.103	-83.9233	-89.7217	-97.0459	-114.746				59
			-1.27599	-182.495	-187.378	-196.228	-189.209	-205.688	-188.904	-191.04	-193.176	-199.585	-195.923	-203.247	-194.702	-189.514	-194.092	-194.702	-185.242	-196.533	-191.345	-194.092				0.022005	-96.4355	-89.1113	-90.0269	-89.7217	-119.934	-96.1304	-106.201	-89.7217	-98.877	-107.422	-97.9614	-92.7734	-93.9941	-101.624	-119.019	-83.6182	-90.0269	-96.4355	-114.746				59.1
			-1.272	-183.105	-187.073	-196.228	-189.514	-206.299	-188.904	-191.956	-194.397	-200.195	-197.144	-203.552	-194.092	-190.43	-192.566	-194.702	-187.073	-197.144	-191.04	-193.787				0.0260028	-97.3511	-89.7217	-90.332	-88.8062	-119.629	-96.1304	-105.591	-90.0269	-99.1821	-107.727	-97.9614	-93.9941	-93.0786	-100.708	-118.408	-83.6182	-90.332	-97.0459	-115.051				59.2
			-1.268	-183.411	-186.768	-196.228	-188.293	-205.383	-188.599	-192.566	-193.481	-199.89	-194.702	-204.468	-195.007	-190.43	-192.566	-195.312	-186.157	-196.533	-191.956	-194.702				0.0300006	-96.1304	-90.332	-90.0269	-89.1113	-119.629	-96.1304	-106.812	-89.7217	-99.4873	-106.812	-97.9614	-94.2993	-93.689	-100.708	-118.408	-83.0078	-90.9424	-96.7407	-114.136				59.3
			-1.264	-183.105	-187.073	-195.923	-189.209	-205.994	-188.904	-191.956	-193.481	-201.416	-196.838	-202.942	-194.702	-188.904	-192.871	-194.092	-187.378	-197.144	-190.735	-194.092				0.0339984	-96.1304	-90.332	-89.4165	-89.7217	-119.019	-96.1304	-106.506	-90.332	-99.4873	-108.643	-97.9614	-93.689	-93.3838	-102.234	-118.103	-83.9233	-90.332	-96.1304	-114.746				59.4
			-1.26	-183.716	-186.157	-196.838	-189.209	-205.688	-188.599	-191.04	-193.481	-200.806	-196.228	-203.552	-195.007	-190.125	-193.176	-195.618	-186.462	-197.754	-190.735	-194.397				0.0379962	-97.3511	-90.0269	-90.0269	-89.4165	-119.934	-96.1304	-106.201	-90.332	-98.877	-107.727	-98.877	-93.9941	-93.0786	-101.318	-118.408	-83.6182	-90.6372	-97.0459	-115.051				59.5
			-1.25601	-183.105	-187.073	-195.923	-190.735	-205.688	-188.904	-192.261	-193.481	-198.975	-196.533	-203.857	-194.702	-190.125	-194.702	-194.702	-186.462	-196.228	-190.735	-194.397				0.041994	-96.7407	-90.6372	-89.4165	-90.0269	-119.324	-96.4355	-106.506	-90.6372	-98.877	-107.422	-98.5718	-93.689	-93.0786	-101.318	-118.103	-83.313	-91.2476	-96.1304	-113.831				59.6
			-1.25201	-183.716	-186.768	-196.533	-189.209	-205.383	-187.988	-191.65	-194.092	-200.806	-196.838	-203.857	-194.397	-191.345	-193.787	-194.702	-186.157	-197.754	-190.43	-194.092				0.0460071	-97.0459	-90.9424	-90.0269	-90.0269	-118.713	-95.8252	-107.117	-90.6372	-100.403	-107.727	-99.4873	-94.6045	-92.7734	-101.929	-118.103	-83.6182	-89.7217	-96.7407	-115.051				59.7
			-1.24799	-184.021	-187.073	-196.228	-188.904	-205.078	-189.514	-192.566	-193.176	-200.806	-195.618	-204.163	-195.618	-190.125	-193.481	-195.007	-186.768	-197.144	-191.04	-195.007				0.0500049	-96.7407	-90.332	-89.1113	-90.0269	-118.713	-95.52	-107.422	-90.0269	-99.7925	-107.727	-99.7925	-93.9941	-93.689	-101.624	-119.019	-82.7026	-90.9424	-96.4355	-115.051				59.8
			-1.244	-183.411	-187.683	-195.618	-190.125	-205.994	-189.819	-192.566	-193.787	-200.5	-197.144	-203.552	-194.397	-189.514	-193.176	-194.397	-187.988	-197.754	-191.04	-194.092				0.0540027	-97.6562	-91.2476	-88.8062	-89.4165	-118.713	-96.4355	-106.201	-90.6372	-99.7925	-108.643	-99.1821	-94.2993	-93.0786	-101.624	-118.103	-83.6182	-91.5527	-95.8252	-115.051				59.9
			-1.24	-184.326	-185.852	-196.838	-189.514	-205.383	-187.988	-193.176	-193.176	-201.111	-197.449	-204.468	-195.312	-190.43	-193.787	-195.007	-187.073	-197.754	-189.819	-194.397				0.0580005	-96.7407	-91.5527	-89.7217	-89.1113	-119.019	-95.8252	-107.727	-90.332	-99.7925	-108.032	-100.403	-95.2148	-93.0786	-101.318	-117.798	-83.0078	-91.2476	-96.7407	-114.136
			-1.236	-183.411	-186.768	-195.923	-190.43	-205.078	-188.904	-191.65	-193.176	-200.195	-196.228	-203.247	-194.702	-190.125	-194.397	-194.702	-186.157	-197.449	-189.514	-194.397				0.0619983	-97.3511	-92.1631	-88.501	-90.6372	-118.103	-96.4355	-107.422	-90.9424	-99.7925	-108.643	-100.708	-94.6045	-93.3838	-102.539	-118.103	-83.0078	-91.2476	-96.1304	-114.136
			-1.232	-184.021	-187.073	-196.228	-190.735	-204.773	-188.904	-191.345	-194.092	-201.416	-197.144	-202.942	-194.702	-190.735	-194.397	-195.007	-186.157	-198.669	-190.735	-193.787				0.0659961	-98.5718	-90.6372	-89.1113	-89.7217	-118.713	-95.52	-107.727	-90.9424	-100.098	-108.337	-101.318	-93.9941	-93.0786	-102.234	-118.713	-82.7026	-90.6372	-96.7407	-115.967
			-1.22801	-183.716	-187.683	-195.618	-190.43	-204.468	-189.514	-193.481	-192.871	-199.89	-195.923	-204.468	-195.618	-190.735	-194.702	-195.007	-186.157	-198.364	-191.04	-194.702				0.0699939	-97.9614	-91.2476	-88.8062	-90.0269	-118.713	-96.7407	-107.422	-90.9424	-99.7925	-107.422	-100.708	-93.9941	-93.689	-101.013	-118.713	-82.3975	-92.1631	-96.4355	-114.441
			-1.22399	-184.021	-187.378	-195.618	-190.125	-205.078	-189.209	-192.871	-193.481	-201.111	-197.144	-204.163	-195.007	-191.04	-194.397	-194.397	-187.378	-198.059	-190.735	-194.092				0.074007	-97.6562	-92.1631	-88.8062	-89.7217	-117.798	-96.4355	-107.422	-91.8579	-100.403	-108.337	-101.624	-94.2993	-92.7734	-101.929	-117.798	-82.7026	-91.2476	-96.1304	-115.051
			-1.21999	-184.631	-186.768	-196.533	-189.209	-204.468	-189.514	-193.481	-193.176	-200.806	-196.838	-203.857	-195.312	-190.43	-193.481	-195.312	-187.073	-198.364	-190.125	-194.702				0.0780048	-98.2666	-91.8579	-88.8062	-90.332	-118.408	-95.52	-108.032	-90.9424	-100.098	-108.337	-102.844	-94.6045	-93.0786	-101.929	-118.713	-82.7026	-91.5527	-96.7407	-115.051
			-1.216	-183.716	-187.988	-195.312	-191.04	-204.773	-190.125	-192.871	-192.871	-202.026	-196.228	-203.247	-195.618	-189.514	-195.312	-194.702	-186.462	-198.364	-191.345	-194.092				0.0820026	-98.5718	-92.1631	-88.501	-90.6372	-118.408	-96.7407	-106.812	-91.2476	-99.1821	-108.948	-102.539	-93.9941	-93.3838	-102.234	-118.408	-83.0078	-92.1631	-96.4355	-114.441
			-1.212	-184.937	-186.462	-196.228	-191.04	-204.773	-188.904	-193.176	-193.481	-201.111	-196.838	-203.552	-194.702	-191.04	-195.312	-195.007	-187.073	-199.585	-188.599	-194.092				0.0860004	-98.5718	-91.8579	-89.1113	-89.7217	-118.103	-96.4355	-107.422	-91.5527	-100.098	-107.727	-103.455	-94.6045	-92.7734	-101.624	-118.103	-82.3975	-91.5527	-97.0459	-114.441
			-1.208	-184.021	-186.768	-195.923	-190.735	-203.552	-189.514	-192.871	-193.176	-200.5	-197.144	-204.468	-195.923	-191.345	-195.312	-194.702	-185.852	-198.364	-187.683	-194.702				0.0899982	-98.2666	-92.1631	-88.501	-91.5527	-117.188	-96.7407	-108.032	-91.2476	-99.7925	-108.032	-103.76	-94.2993	-93.3838	-102.234	-118.408	-82.0923	-91.5527	-96.4355	-114.136
			-1.204	-184.326	-187.683	-195.923	-191.04	-204.773	-190.125	-194.702	-193.787	-200.5	-197.144	-203.247	-195.007	-190.43	-195.312	-194.397	-186.768	-198.975	-190.735	-194.092				0.093996	-99.4873	-91.8579	-88.8062	-90.6372	-117.188	-96.7407	-107.727	-91.5527	-100.708	-108.948	-104.065	-93.689	-92.4683	-102.539	-118.713	-83.0078	-91.5527	-96.7407	-115.051
			-1.20001	-185.242	-187.988	-196.228	-190.735	-204.163	-190.43	-194.397	-192.871	-201.416	-197.144	-204.773	-195.923	-191.345	-194.092	-195.618	-187.073	-199.28	-190.125	-195.007				0.0979938	-98.5718	-91.8579	-88.8062	-90.0269	-118.408	-97.0459	-107.727	-90.6372	-100.098	-108.032	-104.98	-93.9941	-93.0786	-101.318	-119.019	-82.0923	-92.4683	-97.0459	-114.441
			-1.19599	-184.326	-187.378	-195.618	-191.65	-204.773	-190.43	-194.092	-192.871	-200.806	-196.228	-204.468	-195.007	-190.43	-195.923	-194.702	-187.378	-199.28	-191.04	-194.092				0.102007	-98.5718	-93.0786	-88.501	-90.6372	-117.798	-97.0459	-107.117	-91.5527	-100.098	-108.643	-105.286	-94.2993	-93.0786	-102.539	-118.103	-82.7026	-92.1631	-96.7407	-113.525
			-1.19199	-184.937	-186.462	-196.228	-191.345	-203.857	-189.514	-193.481	-193.481	-200.806	-197.449	-202.942	-195.312	-190.735	-195.007	-195.007	-186.768	-199.585	-190.125	-194.092				0.106005	-99.1821	-92.1631	-89.1113	-90.9424	-117.798	-96.4355	-108.643	-91.2476	-100.403	-108.337	-106.812	-94.6045	-92.7734	-103.149	-118.408	-82.7026	-91.2476	-97.6562	-114.136
			-1.188	-184.937	-187.378	-195.312	-191.65	-203.552	-190.735	-193.481	-192.261	-200.806	-197.144	-203.857	-195.618	-190.43	-196.533	-194.702	-184.631	-198.975	-190.735	-194.702				0.110002	-99.4873	-92.1631	-88.501	-91.2476	-117.493	-98.2666	-107.727	-91.2476	-99.4873	-108.643	-106.506	-93.0786	-93.0786	-102.234	-119.324	-82.0923	-92.1631	-97.0459	-114.136
			-1.184	-184.937	-187.988	-195.618	-192.871	-204.163	-190.43	-194.092	-193.481	-200.806	-197.449	-203.552	-195.007	-191.345	-195.923	-194.397	-187.073	-199.89	-190.735	-193.787				0.114	-99.7925	-92.1631	-89.1113	-90.332	-117.798	-97.9614	-107.727	-91.2476	-100.708	-108.032	-106.506	-93.689	-92.4683	-102.539	-118.408	-82.3975	-91.8579	-97.3511	-113.831
			-1.18	-185.242	-187.073	-196.228	-190.735	-203.247	-190.735	-195.007	-192.261	-201.416	-196.838	-205.078	-195.618	-192.261	-195.923	-195.312	-185.852	-200.5	-191.04	-194.702				0.117998	-98.877	-92.4683	-88.501	-90.9424	-117.798	-97.0459	-108.643	-90.9424	-100.708	-107.727	-108.032	-94.6045	-92.7734	-101.624	-119.019	-82.0923	-92.1631	-97.6562	-113.831
			-1.176	-184.631	-188.599	-195.007	-191.345	-203.857	-191.345	-195.007	-192.871	-201.721	-195.312	-203.247	-195.007	-190.125	-195.923	-194.702	-186.768	-199.585	-191.04	-194.397				0.121996	-99.4873	-92.4683	-88.8062	-91.2476	-117.493	-97.6562	-107.727	-91.5527	-100.403	-108.948	-108.032	-93.3838	-93.0786	-102.844	-118.713	-83.313	-91.8579	-97.3511	-113.831
			-1.17201	-185.547	-187.378	-195.923	-191.956	-203.857	-191.04	-193.481	-192.871	-202.332	-197.144	-203.857	-195.007	-190.43	-195.312	-195.312	-186.157	-200.5	-190.735	-194.397				0.125994	-100.098	-92.1631	-89.1113	-90.332	-118.408	-98.2666	-107.727	-90.9424	-100.403	-108.337	-108.643	-93.689	-92.4683	-101.929	-119.019	-82.3975	-92.1631	-98.2666	-114.136
			-1.16799	-184.937	-187.073	-195.312	-192.566	-203.552	-191.04	-194.397	-191.956	-198.975	-196.838	-204.163	-195.923	-191.04	-197.144	-194.702	-185.852	-199.89	-190.43	-194.397				0.130007	-99.4873	-92.7734	-88.8062	-90.9424	-117.798	-98.877	-108.337	-90.9424	-99.7925	-107.727	-108.948	-93.3838	-93.0786	-101.624	-118.713	-81.7871	-92.4683	-98.2666	-112.915
			-1.16399	-184.937	-186.768	-195.007	-192.566	-203.552	-190.43	-193.481	-193.176	-201.721	-197.754	-203.247	-195.312	-191.65	-196.533	-195.007	-185.547	-200.195	-189.819	-194.092				0.134005	-100.098	-92.4683	-89.4165	-90.9424	-117.798	-97.9614	-108.337	-90.9424	-101.318	-108.032	-109.253	-94.2993	-92.1631	-102.539	-118.408	-82.7026	-91.2476	-98.2666	-113.525
			-1.16	-185.242	-187.988	-195.618	-191.956	-203.552	-191.345	-194.702	-192.261	-200.195	-197.144	-204.163	-195.618	-191.65	-196.838	-195.312	-185.547	-200.195	-190.735	-194.702				0.138002	-100.098	-91.5527	-88.8062	-91.2476	-117.493	-98.877	-108.032	-90.9424	-101.013	-108.643	-109.253	-93.0786	-93.0786	-101.929	-119.934	-82.3975	-92.1631	-98.877	-113.525
			-1.156	-185.242	-188.904	-195.007	-192.566	-202.942	-192.566	-194.397	-192.261	-201.721	-196.838	-203.857	-195.312	-191.04	-196.228	-194.702	-187.073	-200.195	-190.735	-194.092				0.142	-100.708	-92.1631	-89.1113	-90.0269	-117.493	-98.877	-107.422	-91.5527	-101.013	-108.643	-109.253	-93.0786	-92.1631	-101.929	-119.324	-82.3975	-92.4683	-98.5718	-113.22
			-1.152	-185.852	-186.768	-196.228	-191.65	-203.247	-191.345	-195.007	-192.261	-200.806	-197.144	-204.468	-195.618	-191.345	-196.228	-195.618	-186.462	-201.111	-190.735	-194.092				0.145998	-99.7925	-92.1631	-89.4165	-90.6372	-118.713	-97.9614	-108.337	-90.6372	-101.318	-108.032	-111.389	-93.9941	-92.1631	-101.318	-118.713	-82.3975	-91.8579	-99.7925	-112.915
			-1.148	-185.242	-187.378	-195.007	-192.261	-202.942	-191.956	-193.787	-191.956	-200.5	-197.144	-202.942	-195.923	-190.735	-196.838	-194.702	-186.157	-200.5	-189.514	-194.397				0.149996	-99.7925	-92.7734	-88.8062	-91.5527	-117.798	-99.1821	-108.643	-91.5527	-101.013	-108.643	-110.474	-93.0786	-92.7734	-102.539	-119.019	-82.3975	-92.1631	-99.1821	-112.305
			-1.14401	-185.547	-187.378	-195.312	-193.787	-204.163	-191.65	-192.871	-193.176	-201.111	-196.838	-202.637	-195.007	-190.735	-197.144	-195.007	-185.547	-200.5	-190.735	-193.481				0.153994	-100.403	-91.5527	-89.7217	-90.6372	-118.103	-99.4873	-107.727	-91.2476	-101.624	-108.337	-110.779	-93.3838	-91.8579	-101.624	-119.019	-82.0923	-91.8579	-99.4873	-113.22
			-1.13999	-185.852	-187.378	-195.007	-193.176	-202.942	-191.956	-195.312	-191.956	-199.585	-196.533	-204.468	-195.618	-192.261	-197.754	-195.007	-185.242	-200.5	-189.514	-195.007				0.158007	-100.098	-91.5527	-89.1113	-90.6372	-118.713	-99.4873	-108.337	-90.9424	-101.013	-107.727	-111.694	-93.0786	-92.4683	-101.013	-119.324	-82.0923	-92.7734	-99.7925	-112.61
			-1.13599	-185.242	-187.988	-194.397	-193.176	-203.552	-191.956	-194.092	-192.261	-201.111	-196.533	-204.163	-195.312	-192.261	-197.754	-194.397	-187.073	-200.806	-190.125	-193.787				0.162004	-100.403	-92.7734	-89.7217	-90.9424	-118.713	-98.877	-108.337	-91.2476	-102.234	-108.643	-111.694	-93.0786	-91.8579	-101.929	-118.408	-83.313	-91.5527	-99.7925	-112
			-1.132	-186.157	-187.683	-195.618	-192.566	-202.332	-192.261	-194.702	-191.65	-200.806	-196.838	-203.247	-195.312	-191.345	-196.228	-195.618	-186.462	-201.721	-190.43	-194.397				0.166002	-100.098	-91.8579	-89.4165	-90.6372	-119.019	-99.4873	-109.253	-90.332	-101.929	-108.337	-111.694	-93.0786	-91.8579	-101.318	-119.629	-82.3975	-91.8579	-100.708	-112.915
			-1.128	-185.852	-188.293	-195.007	-193.176	-202.026	-193.481	-194.702	-191.345	-200.195	-196.838	-203.857	-195.618	-190.735	-197.449	-194.702	-186.462	-200.806	-190.43	-194.092				0.17	-99.7925	-92.4683	-88.8062	-90.332	-118.103	-100.403	-108.032	-90.9424	-101.624	-108.337	-111.694	-92.4683	-92.1631	-101.318	-119.324	-82.3975	-92.7734	-100.403	-112.305
			-1.124	-185.852	-186.768	-195.007	-194.092	-203.247	-191.956	-193.787	-192.566	-201.721	-196.838	-203.247	-195.007	-191.345	-197.754	-195.007	-186.157	-201.416	-188.904	-193.787				0.173998	-99.1821	-92.4683	-89.4165	-90.0269	-119.324	-100.098	-108.643	-90.6372	-102.234	-107.727	-112.915	-93.9941	-91.8579	-101.318	-118.408	-83.313	-91.8579	-100.403	-112.305
			-1.12	-185.852	-187.073	-195.007	-193.176	-202.942	-192.566	-194.092	-191.956	-199.89	-195.923	-203.857	-195.923	-191.956	-197.754	-195.007	-184.937	-201.721	-188.904	-194.397				0.177996	-99.1821	-92.1631	-89.1113	-91.5527	-119.324	-100.403	-109.558	-90.6372	-102.539	-107.727	-112.915	-93.0786	-92.4683	-101.624	-119.629	-82.7026	-92.1631	-100.708	-111.694
			-1.11601	-185.547	-187.988	-194.702	-194.702	-204.773	-193.176	-194.397	-191.956	-200.806	-195.007	-202.942	-195.312	-191.65	-198.669	-194.397	-186.157	-201.416	-191.04	-193.481				0.181993	-100.403	-91.5527	-89.4165	-90.6372	-119.019	-100.098	-108.643	-90.9424	-102.844	-108.032	-112.305	-92.4683	-91.8579	-101.929	-119.019	-83.0078	-91.8579	-100.708	-112.61
			-1.11199	-186.462	-187.683	-195.312	-193.787	-202.942	-193.481	-195.618	-191.65	-202.942	-197.144	-203.857	-195.007	-192.261	-197.144	-195.618	-186.157	-202.026	-189.514	-193.787				0.186006	-99.4873	-91.5527	-89.4165	-89.7217	-119.934	-100.098	-109.253	-90.0269	-102.234	-107.422	-112.915	-92.7734	-92.1631	-100.098	-119.324	-82.3975	-92.4683	-101.624	-112
			-1.108	-185.852	-187.988	-194.092	-193.481	-203.552	-193.787	-195.007	-191.345	-200.5	-196.533	-204.163	-195.618	-191.65	-198.059	-195.007	-186.768	-201.111	-190.43	-193.481				0.190004	-99.1821	-93.0786	-89.1113	-90.0269	-119.629	-100.403	-109.253	-91.2476	-103.149	-107.727	-112.915	-92.7734	-92.4683	-100.708	-119.019	-83.313	-92.4683	-101.013	-111.084
			-1.104	-186.462	-187.073	-195.312	-193.787	-202.942	-193.176	-194.092	-191.956	-200.195	-197.144	-202.637	-194.702	-190.735	-197.754	-195.007	-185.852	-202.332	-190.125	-193.481				0.194002	-98.877	-91.8579	-90.0269	-90.332	-119.934	-100.403	-109.863	-90.9424	-103.455	-107.422	-113.22	-93.3838	-91.8579	-101.013	-119.324	-83.0078	-92.1631	-101.929	-112
			-1.1	-186.157	-187.073	-194.397	-194.092	-201.416	-193.787	-194.702	-191.345	-200.195	-196.228	-202.942	-195.923	-191.65	-198.669	-195.312	-185.242	-201.721	-189.514	-194.397				0.198	-99.1821	-92.1631	-88.8062	-90.332	-120.239	-101.318	-108.948	-90.6372	-102.539	-107.117	-112.915	-92.4683	-92.7734	-100.403	-119.934	-82.7026	-93.0786	-101.929	-111.389
			-1.096	-185.852	-187.378	-194.092	-195.618	-202.942	-193.481	-194.092	-191.65	-199.585	-196.533	-203.247	-195.007	-191.956	-199.28	-194.702	-186.157	-201.721	-189.514	-193.176				0.201998	-99.7925	-91.8579	-89.4165	-89.7217	-119.629	-100.708	-108.948	-91.2476	-103.76	-107.117	-113.22	-92.7734	-92.1631	-101.013	-119.019	-83.6182	-92.4683	-101.929	-111.084
			-1.092	-186.768	-186.768	-194.702	-193.481	-201.721	-193.481	-195.007	-191.65	-200.5	-196.533	-203.857	-194.702	-192.871	-198.059	-195.312	-185.242	-202.026	-190.125	-193.787				0.205995	-98.877	-91.8579	-89.1113	-90.332	-120.85	-100.403	-110.474	-90.332	-104.065	-106.812	-113.831	-92.4683	-92.4683	-100.403	-119.629	-83.313	-91.5527	-102.234	-111.084
			-1.08801	-186.157	-188.599	-194.092	-193.787	-202.942	-195.007	-195.007	-191.04	-199.585	-196.228	-202.942	-195.312	-191.345	-198.364	-195.007	-187.073	-201.721	-191.345	-193.176				0.209993	-99.4873	-91.8579	-88.8062	-90.0269	-120.239	-101.013	-109.558	-91.2476	-104.37	-107.117	-112.61	-91.5527	-92.4683	-101.318	-119.019	-83.313	-92.1631	-101.624	-110.779
			-1.08399	-186.768	-187.683	-194.397	-194.092	-202.942	-194.702	-193.787	-192.566	-201.111	-195.618	-202.942	-195.007	-191.345	-197.449	-195.312	-185.852	-202.332	-190.125	-192.871				0.214006	-98.877	-91.5527	-89.4165	-88.8062	-121.155	-101.013	-109.863	-90.6372	-103.76	-106.812	-113.525	-92.7734	-92.1631	-99.7925	-119.629	-83.313	-92.4683	-102.234	-111.389
			-1.08	-186.462	-186.462	-194.092	-194.397	-202.332	-194.092	-195.007	-191.345	-199.28	-195.923	-203.857	-195.618	-191.956	-198.669	-195.312	-185.852	-202.026	-189.514	-193.481				0.218004	-97.3511	-92.4683	-88.501	-89.7217	-120.85	-101.624	-110.168	-91.2476	-103.76	-106.201	-113.831	-92.7734	-93.0786	-100.403	-119.324	-83.9233	-92.7734	-102.234	-109.863
			-1.076	-185.852	-186.768	-193.787	-195.312	-202.332	-194.092	-193.481	-191.65	-200.806	-195.618	-202.637	-195.007	-191.65	-198.975	-195.007	-185.242	-202.026	-189.514	-192.566				0.222002	-98.5718	-91.8579	-89.4165	-89.7217	-120.85	-100.403	-109.863	-90.6372	-104.98	-106.506	-113.831	-93.0786	-92.4683	-101.318	-119.019	-84.2285	-92.1631	-102.539	-110.474
			-1.072	-187.073	-187.378	-194.092	-194.397	-201.721	-194.702	-194.397	-191.04	-198.364	-195.923	-202.942	-195.312	-191.956	-198.975	-195.618	-185.242	-202.637	-189.514	-193.787				0.226	-98.877	-90.9424	-89.1113	-90.0269	-121.46	-101.013	-110.474	-90.6372	-104.675	-105.896	-113.525	-92.1631	-92.7734	-100.098	-119.934	-83.313	-92.1631	-102.844	-111.084
			-1.068	-186.462	-188.293	-193.176	-195.007	-202.026	-195.618	-194.702	-191.04	-199.585	-195.312	-203.247	-195.618	-191.956	-198.975	-194.397	-186.157	-202.026	-190.43	-193.176				0.229998	-98.877	-91.5527	-88.8062	-88.8062	-120.544	-101.318	-109.558	-91.5527	-104.98	-106.812	-112.915	-91.5527	-92.4683	-100.098	-119.324	-83.9233	-92.7734	-102.539	-110.168
			-1.064	-187.073	-186.768	-194.092	-194.397	-202.026	-194.702	-194.397	-191.956	-200.195	-195.618	-203.552	-194.397	-191.956	-198.669	-195.618	-186.462	-202.637	-190.43	-192.871				0.233995	-97.6562	-91.8579	-88.8062	-88.501	-121.46	-100.403	-111.084	-90.332	-105.591	-105.896	-114.136	-93.0786	-92.1631	-99.7925	-119.019	-84.2285	-91.8579	-103.149	-110.474
			-1.06001	-186.768	-187.683	-193.481	-194.092	-202.332	-195.923	-194.092	-191.04	-198.669	-195.007	-202.637	-195.312	-191.345	-198.364	-195.007	-185.547	-202.026	-189.514	-193.481				0.237993	-97.3511	-91.8579	-88.501	-89.4165	-121.155	-101.013	-110.474	-91.2476	-104.98	-105.591	-112.915	-92.1631	-93.0786	-100.098	-119.324	-83.6182	-92.7734	-102.539	-109.558
			-1.05599	-186.462	-187.073	-193.481	-195.923	-202.942	-195.007	-191.345	-191.65	-199.585	-196.533	-202.332	-194.702	-190.125	-198.975	-194.702	-185.547	-202.332	-189.819	-192.871				0.242006	-97.9614	-91.2476	-89.1113	-88.1958	-121.46	-100.708	-109.863	-90.9424	-105.286	-105.896	-113.525	-92.7734	-92.4683	-100.098	-118.713	-83.6182	-92.1631	-102.539	-110.168
			-1.052	-187.683	-186.462	-193.787	-195.618	-202.332	-195.007	-194.397	-191.345	-198.975	-196.228	-203.552	-194.702	-192.566	-199.585	-195.618	-184.631	-202.637	-188.904	-193.176				0.246004	-96.7407	-90.9424	-88.8062	-88.8062	-121.46	-101.013	-110.168	-90.9424	-104.98	-105.286	-113.831	-92.4683	-93.0786	-99.4873	-119.934	-83.313	-92.4683	-103.149	-109.253
			-1.048	-186.768	-187.073	-193.176	-195.007	-201.721	-195.312	-193.176	-191.04	-198.975	-195.618	-203.247	-195.007	-192.261	-199.89	-195.007	-186.157	-202.026	-189.819	-192.566				0.250002	-97.6562	-91.2476	-88.501	-88.501	-121.155	-100.708	-110.779	-91.5527	-105.591	-105.591	-112.915	-91.8579	-92.4683	-100.708	-119.019	-84.2285	-91.5527	-102.844	-109.253
			-1.044	-187.073	-187.073	-193.787	-195.007	-201.416	-195.923	-193.481	-191.345	-198.975	-195.618	-202.637	-194.397	-191.04	-198.364	-195.618	-186.157	-202.637	-190.125	-192.566				0.254	-97.3511	-90.332	-88.8062	-88.1958	-121.765	-100.403	-111.084	-90.9424	-105.286	-104.675	-112.915	-92.1631	-92.7734	-99.7925	-119.629	-83.313	-91.2476	-103.455	-110.168
			-1.04	-187.073	-187.988	-192.871	-194.397	-202.332	-197.449	-194.092	-191.04	-198.975	-194.092	-203.247	-195.312	-191.956	-198.669	-195.007	-186.157	-201.721	-190.125	-192.871				0.257997	-97.0459	-91.2476	-88.501	-87.8906	-121.46	-101.013	-109.863	-91.5527	-104.065	-104.675	-112.61	-91.8579	-93.0786	-99.1821	-119.324	-83.313	-93.0786	-102.844	-108.948
			-1.036	-187.073	-186.157	-192.871	-195.618	-202.942	-195.312	-192.871	-191.65	-198.975	-195.618	-202.942	-194.397	-191.345	-198.975	-195.007	-186.157	-202.332	-190.125	-192.566				0.261995	-96.4355	-91.2476	-88.8062	-87.5854	-121.155	-99.7925	-110.168	-91.5527	-105.286	-104.675	-113.831	-92.7734	-92.7734	-99.4873	-119.324	-84.2285	-91.5527	-102.844	-109.253
			-1.03201	-187.683	-185.852	-193.176	-195.007	-201.111	-195.618	-192.871	-191.04	-198.669	-194.702	-202.942	-194.092	-191.956	-199.585	-195.923	-184.326	-202.637	-187.683	-193.176				0.265993	-96.1304	-90.6372	-88.501	-88.8062	-121.46	-100.403	-110.168	-91.5527	-105.286	-104.065	-113.22	-92.4683	-93.3838	-99.7925	-119.629	-83.0078	-91.5527	-103.455	-108.643
			-1.02799	-187.073	-187.378	-192.261	-195.923	-201.416	-196.533	-193.176	-191.345	-197.144	-194.702	-201.721	-194.702	-191.04	-200.195	-195.007	-185.852	-202.026	-190.43	-192.261				0.270006	-97.6562	-89.7217	-88.8062	-87.8906	-121.155	-100.403	-109.863	-91.5527	-105.286	-104.98	-112.305	-90.9424	-93.0786	-100.098	-119.019	-83.0078	-91.2476	-103.149	-108.948
			-1.024	-187.988	-187.073	-192.871	-196.228	-201.416	-196.228	-193.787	-191.65	-195.007	-194.092	-202.942	-194.092	-191.956	-198.975	-196.228	-185.547	-202.637	-188.904	-192.261				0.274004	-96.4355	-89.7217	-88.1958	-87.2803	-121.46	-100.403	-110.474	-91.5527	-105.286	-103.76	-112.915	-91.8579	-93.0786	-98.877	-119.324	-82.7026	-91.5527	-103.76	-108.948
			-1.02	-187.378	-187.073	-192.261	-194.702	-201.416	-196.838	-193.481	-191.345	-199.28	-194.397	-203.247	-195.007	-192.871	-199.28	-195.007	-186.157	-202.026	-189.514	-192.566				0.278002	-96.1304	-90.9424	-87.8906	-87.2803	-120.85	-100.098	-110.168	-91.8579	-105.286	-104.37	-112.915	-91.8579	-93.3838	-99.4873	-119.019	-83.313	-91.2476	-102.844	-108.337
			-1.016	-187.683	-186.768	-192.261	-195.312	-202.637	-196.838	-192.261	-191.65	-198.669	-194.702	-201.721	-193.787	-190.735	-199.28	-195.312	-185.852	-202.332	-189.819	-191.956				0.282	-96.4355	-90.0269	-88.1958	-87.5854	-121.155	-99.4873	-110.168	-91.2476	-105.286	-103.76	-113.22	-92.1631	-92.7734	-99.7925	-118.713	-83.6182	-90.9424	-103.149	-108.948
			-1.012	-187.988	-186.157	-192.261	-195.923	-201.721	-197.144	-193.176	-191.345	-197.144	-195.007	-202.637	-194.092	-191.345	-199.28	-195.312	-184.937	-202.637	-189.209	-192.566				0.285997	-96.1304	-89.7217	-87.5854	-87.5854	-121.155	-100.403	-109.253	-91.5527	-104.065	-103.149	-112.61	-91.5527	-93.0786	-98.877	-119.019	-82.3975	-91.5527	-103.455	-108.643
			-1.008	-187.073	-186.462	-191.65	-196.533	-202.026	-196.533	-192.566	-191.04	-198.364	-193.787	-202.026	-194.092	-191.956	-200.5	-195.007	-185.547	-201.721	-188.904	-191.956				0.289995	-96.1304	-89.4165	-88.1958	-86.9751	-120.544	-99.4873	-109.558	-91.5527	-105.286	-104.065	-112.915	-91.5527	-92.7734	-99.4873	-118.713	-83.313	-90.9424	-102.844	-107.727
			-1.00401	-188.293	-185.852	-192.566	-195.618	-200.5	-196.228	-193.176	-191.956	-198.364	-194.397	-202.637	-193.787	-191.65	-199.585	-195.923	-184.631	-202.942	-187.988	-192.566				0.293993	-95.2148	-88.8062	-87.8906	-87.8906	-120.85	-99.4873	-110.474	-91.5527	-104.98	-103.149	-112.61	-91.8579	-92.7734	-99.4873	-119.324	-83.0078	-89.7217	-103.76	-108.337
			-0.999993	-187.683	-187.378	-191.345	-195.312	-201.111	-198.364	-193.481	-191.04	-197.144	-193.176	-202.637	-194.397	-191.956	-199.585	-195.618	-186.462	-202.332	-190.43	-191.65				0.298006	-96.1304	-89.1113	-87.2803	-86.9751	-119.934	-99.7925	-109.558	-91.8579	-104.675	-103.455	-111.389	-90.6372	-93.0786	-99.7925	-118.713	-83.0078	-90.332	-102.844	-108.643
			-0.995996	-187.988	-187.378	-191.65	-196.533	-202.637	-197.754	-192.261	-192.261	-198.364	-195.618	-202.332	-193.481	-191.345	-198.364	-195.312	-185.852	-202.637	-189.209	-191.345				0.302004	-95.52	-88.501	-87.5854	-86.0596	-120.85	-98.877	-109.558	-91.5527	-104.675	-103.149	-112.61	-91.8579	-92.7734	-98.877	-118.103	-83.0078	-90.6372	-103.149	-108.948
			-0.991998	-188.293	-185.852	-191.65	-195.618	-201.416	-197.144	-193.481	-191.345	-198.669	-194.397	-203.552	-193.787	-191.956	-199.585	-195.312	-185.242	-202.026	-189.209	-192.566				0.306002	-94.6045	-89.4165	-86.6699	-87.2803	-119.629	-99.1821	-109.253	-91.8579	-104.37	-102.844	-112.61	-91.8579	-93.689	-98.5718	-118.713	-83.313	-91.2476	-103.149	-107.727
			-0.988	-187.683	-186.157	-191.04	-195.923	-201.721	-197.449	-191.345	-191.65	-198.669	-193.787	-201.721	-193.481	-191.345	-199.585	-195.007	-185.242	-201.721	-189.514	-191.04				0.309999	-95.2148	-88.501	-87.8906	-87.2803	-119.629	-98.5718	-109.558	-91.2476	-104.98	-103.455	-112	-91.5527	-93.0786	-100.098	-118.408	-83.313	-90.0269	-102.844	-108.032
			-0.984002	-188.904	-185.852	-191.956	-196.228	-200.806	-197.449	-192.261	-191.956	-196.838	-193.481	-202.026	-193.176	-191.04	-199.585	-196.228	-184.937	-202.942	-188.599	-191.345				0.313997	-94.9097	-87.5854	-86.6699	-87.5854	-119.934	-99.4873	-109.558	-91.2476	-103.76	-102.539	-111.389	-90.9424	-93.0786	-98.877	-119.019	-82.0923	-90.0269	-103.455	-108.643
			-0.980004	-187.988	-186.768	-190.735	-196.228	-201.111	-198.364	-193.176	-191.04	-197.144	-192.871	-202.637	-194.092	-192.566	-199.89	-195.312	-185.852	-201.721	-188.904	-191.956				0.317995	-95.2148	-88.1958	-87.2803	-87.2803	-119.019	-99.1821	-109.253	-91.8579	-104.065	-102.844	-111.694	-90.332	-93.3838	-99.4873	-118.408	-82.0923	-90.6372	-102.844	-107.727
			-0.976007	-188.293	-186.157	-191.65	-195.923	-201.721	-197.449	-192.261	-192.261	-198.669	-194.397	-202.637	-193.176	-192.261	-199.28	-195.618	-186.462	-202.026	-190.125	-191.65				0.321993	-94.2993	-87.8906	-86.6699	-87.2803	-119.629	-97.3511	-109.863	-90.6372	-104.675	-102.539	-112.61	-91.5527	-92.7734	-98.877	-118.408	-83.0078	-89.4165	-102.844	-108.032
			-0.971994	-188.293	-186.462	-191.04	-195.007	-201.416	-198.669	-192.871	-191.345	-196.838	-193.481	-202.637	-193.176	-191.345	-198.364	-195.923	-185.547	-202.026	-189.209	-191.65				0.326006	-94.6045	-87.5854	-86.3647	-88.1958	-118.713	-98.2666	-108.948	-91.5527	-103.76	-102.234	-111.084	-90.332	-93.689	-98.877	-118.713	-82.3975	-90.332	-102.844	-108.032
			-0.967996	-187.988	-186.768	-190.735	-196.533	-202.637	-198.364	-189.819	-191.65	-197.449	-192.566	-201.721	-193.481	-190.735	-199.585	-195.312	-185.547	-202.026	-190.125	-190.735				0.330004	-94.6045	-87.2803	-86.6699	-87.5854	-118.713	-98.2666	-108.643	-90.6372	-103.76	-102.539	-111.084	-90.0269	-92.7734	-98.877	-117.798	-82.3975	-90.332	-102.234	-108.032
			-0.963998	-189.209	-185.242	-191.345	-196.838	-201.111	-197.754	-192.261	-191.956	-197.754	-192.566	-202.332	-192.566	-191.04	-199.585	-196.228	-184.937	-202.637	-187.988	-191.345				0.334001	-93.0786	-87.2803	-86.0596	-88.1958	-118.103	-98.2666	-109.253	-90.6372	-103.149	-101.624	-111.694	-90.332	-92.7734	-98.5718	-118.713	-82.0923	-90.0269	-102.844	-107.727
			-0.96	-187.988	-185.852	-190.43	-196.228	-200.5	-198.059	-191.345	-191.65	-197.144	-192.871	-202.637	-193.481	-191.956	-200.195	-195.618	-185.547	-201.721	-188.904	-191.04				0.337999	-93.3838	-87.5854	-86.6699	-88.8062	-117.798	-98.2666	-109.558	-90.9424	-104.37	-102.234	-110.779	-89.4165	-92.7734	-100.098	-118.408	-83.0078	-89.4165	-102.234	-107.117
			-0.956002	-188.599	-186.157	-191.04	-197.144	-200.806	-198.364	-191.345	-192.566	-197.449	-193.481	-201.721	-192.566	-191.345	-199.28	-196.228	-186.157	-202.026	-189.209	-190.735				0.341997	-93.689	-86.0596	-86.0596	-88.8062	-118.713	-97.9614	-109.253	-90.0269	-103.76	-101.624	-111.084	-89.4165	-92.1631	-99.1821	-118.408	-82.3975	-89.1113	-102.234	-108.643
			-0.952005	-188.599	-186.462	-190.43	-196.228	-201.416	-199.585	-192.261	-191.956	-197.144	-193.176	-202.942	-192.871	-192.261	-198.059	-195.618	-185.852	-202.332	-188.599	-191.65				0.345995	-93.689	-86.3647	-85.4492	-88.501	-117.798	-98.2666	-108.643	-90.9424	-103.149	-101.318	-110.474	-89.1113	-92.7734	-98.5718	-118.408	-82.0923	-90.332	-102.234	-107.727
			-0.948007	-188.599	-185.547	-190.125	-196.228	-202.332	-198.364	-191.345	-192.261	-197.144	-191.65	-202.332	-192.566	-191.65	-199.585	-195.312	-186.157	-201.416	-189.819	-190.735				0.349993	-93.0786	-86.9751	-86.3647	-88.501	-117.798	-97.0459	-108.643	-90.0269	-104.065	-101.013	-111.084	-89.7217	-91.8579	-99.1821	-117.798	-83.313	-89.4165	-101.318	-108.032
			-0.943994	-189.209	-185.242	-190.735	-195.923	-201.111	-198.059	-190.735	-192.566	-197.144	-193.176	-202.026	-192.261	-190.735	-198.669	-196.228	-184.937	-201.721	-187.378	-190.43				0.354006	-92.1631	-86.3647	-85.4492	-90.0269	-117.798	-97.3511	-109.253	-89.7217	-103.455	-100.708	-110.168	-89.7217	-91.8579	-98.877	-118.103	-81.7871	-89.7217	-102.234	-107.422
			-0.939996	-188.904	-186.157	-190.125	-197.144	-200.5	-198.975	-190.735	-192.261	-197.754	-191.65	-202.026	-192.566	-191.345	-199.89	-195.618	-185.547	-201.111	-189.209	-190.125				0.358004	-93.3838	-86.3647	-85.7544	-89.4165	-117.493	-97.6562	-107.727	-90.0269	-103.149	-101.318	-109.863	-88.8062	-91.8579	-99.4873	-117.798	-82.3975	-90.6372	-101.318	-108.032
			-0.935998	-188.904	-185.242	-190.43	-198.059	-201.111	-198.364	-191.345	-193.176	-195.312	-193.481	-202.332	-191.956	-191.65	-199.585	-196.533	-185.547	-202.026	-187.683	-190.735				0.362001	-92.1631	-85.7544	-85.7544	-89.7217	-117.798	-96.7407	-108.643	-89.1113	-103.149	-100.403	-110.474	-89.7217	-91.2476	-98.5718	-118.408	-82.3975	-90.0269	-101.624	-108.032
			-0.932	-189.209	-185.852	-189.819	-195.923	-200.806	-199.28	-191.956	-192.566	-195.923	-191.956	-203.247	-192.566	-192.261	-198.059	-195.923	-186.462	-201.416	-188.293	-191.345				0.365999	-92.4683	-86.0596	-85.7544	-90.6372	-117.188	-97.0459	-108.643	-89.7217	-103.76	-100.403	-110.168	-89.1113	-91.2476	-98.877	-118.103	-82.3975	-89.7217	-101.318	-107.422
			-0.928002	-188.599	-186.157	-189.819	-196.533	-201.721	-199.28	-190.43	-192.566	-194.397	-191.956	-201.416	-191.956	-191.04	-198.364	-195.923	-186.462	-200.806	-188.904	-190.125				0.369997	-92.4683	-85.144	-86.0596	-90.332	-117.493	-96.1304	-108.643	-89.4165	-103.76	-100.403	-108.948	-88.8062	-90.9424	-98.877	-117.798	-82.3975	-89.7217	-100.708	-108.643
			-0.924005	-189.819	-185.852	-190.125	-196.838	-201.416	-199.28	-191.345	-192.871	-197.144	-191.956	-202.332	-191.345	-190.735	-197.754	-196.228	-185.242	-202.026	-187.683	-190.735				0.373995	-91.8579	-85.4492	-85.7544	-90.6372	-117.188	-97.3511	-108.032	-89.7217	-102.539	-99.7925	-108.948	-88.8062	-91.5527	-98.2666	-118.713	-82.0923	-90.9424	-101.624	-108.337
			-0.920007	-188.904	-185.547	-189.209	-196.838	-201.416	-198.669	-190.735	-192.566	-196.533	-191.65	-202.332	-192.261	-191.65	-199.585	-195.618	-186.157	-201.416	-187.683	-190.43				0.377993	-91.5527	-85.7544	-86.0596	-90.9424	-116.882	-96.4355	-108.032	-89.4165	-103.455	-100.098	-109.558	-89.1113	-90.9424	-99.4873	-117.798	-83.0078	-90.332	-100.708	-106.812
			-0.915994	-189.209	-184.631	-190.43	-197.144	-200.5	-198.059	-190.43	-193.481	-196.533	-192.566	-202.332	-191.956	-191.04	-198.975	-196.533	-185.242	-201.416	-186.157	-189.819				0.382006	-90.6372	-85.144	-85.4492	-92.1631	-117.188	-95.8252	-108.643	-89.1113	-103.76	-99.4873	-109.558	-89.4165	-90.6372	-99.4873	-118.408	-83.0078	-89.1113	-101.013	-107.727
			-0.911996	-189.209	-185.852	-189.514	-196.533	-200.5	-199.585	-192.261	-192.261	-195.618	-191.345	-202.332	-191.956	-191.956	-198.669	-195.923	-186.462	-201.111	-188.599	-190.125				0.386003	-92.1631	-84.8389	-86.0596	-92.1631	-116.577	-96.7407	-108.032	-89.4165	-103.149	-99.1821	-108.337	-88.1958	-90.9424	-98.877	-118.103	-82.0923	-90.332	-100.708	-107.727
			-0.907998	-188.599	-186.157	-189.514	-197.144	-201.721	-199.28	-190.735	-193.176	-196.838	-191.345	-202.026	-191.345	-191.956	-198.059	-195.923	-186.768	-200.806	-188.599	-190.125				0.390001	-91.5527	-84.2285	-86.0596	-91.5527	-117.493	-95.8252	-107.727	-88.501	-103.455	-98.877	-109.558	-88.8062	-90.332	-98.5718	-118.103	-83.0078	-90.0269	-100.708	-108.032
			-0.904	-189.819	-184.937	-189.819	-196.228	-200.806	-198.669	-191.65	-192.871	-195.923	-190.735	-202.942	-191.04	-191.65	-197.449	-196.533	-185.852	-201.721	-187.378	-191.345				0.393999	-90.332	-85.4492	-86.0596	-92.7734	-117.188	-95.8252	-108.337	-88.8062	-103.149	-98.5718	-108.948	-88.8062	-90.9424	-98.5718	-118.408	-83.0078	-90.332	-101.013	-107.117
			-0.900003	-189.209	-185.852	-189.209	-195.923	-201.721	-198.975	-189.819	-193.176	-195.007	-191.65	-201.721	-191.956	-191.04	-198.364	-195.923	-185.852	-200.5	-188.599	-189.819				0.397997	-90.9424	-84.8389	-86.6699	-92.7734	-116.882	-95.52	-108.032	-88.8062	-103.76	-99.1821	-108.337	-88.501	-90.332	-99.7925	-117.493	-83.6182	-89.7217	-100.403	-107.117
			-0.896005	-189.819	-184.631	-189.819	-198.059	-200.195	-198.669	-190.43	-193.787	-196.838	-191.65	-201.721	-191.04	-190.43	-198.669	-196.228	-184.937	-201.111	-187.073	-189.514				0.401995	-90.332	-83.9233	-86.3647	-93.3838	-117.188	-95.8252	-107.422	-88.1958	-102.844	-98.2666	-108.643	-89.1113	-90.332	-98.877	-118.408	-82.7026	-90.0269	-100.708	-107.727
			-0.892007	-189.209	-185.547	-188.904	-197.754	-200.806	-199.585	-191.04	-193.176	-195.618	-191.345	-203.247	-191.345	-192.261	-198.364	-195.923	-185.547	-200.5	-187.073	-190.43				0.405992	-90.6372	-84.8389	-86.6699	-93.3838	-116.882	-95.52	-107.422	-88.1958	-103.149	-98.2666	-108.337	-88.8062	-90.332	-99.4873	-118.103	-83.313	-90.6372	-100.708	-106.812
			-0.887994	-188.599	-185.242	-188.904	-197.144	-201.111	-198.364	-190.735	-193.787	-195.923	-191.04	-202.637	-191.345	-191.956	-198.059	-196.228	-186.768	-200.5	-188.599	-189.209				0.410005	-90.332	-83.9233	-86.9751	-93.689	-117.493	-94.9097	-108.337	-87.8906	-104.37	-97.9614	-109.253	-89.4165	-90.0269	-99.7925	-118.103	-83.9233	-89.4165	-100.403	-107.422
			-0.883996	-189.514	-185.242	-189.209	-196.533	-200.5	-199.585	-191.65	-193.787	-194.702	-191.04	-202.332	-191.04	-191.04	-196.838	-196.228	-185.852	-200.806	-187.988	-190.125				0.414003	-90.6372	-83.9233	-86.3647	-94.2993	-117.188	-95.52	-107.727	-87.8906	-103.455	-97.3511	-107.727	-88.1958	-90.6372	-98.877	-118.408	-83.0078	-90.332	-100.708	-107.727
			-0.879998	-188.904	-186.462	-188.599	-197.144	-202.332	-199.585	-189.514	-193.481	-194.397	-190.125	-201.416	-191.04	-191.65	-197.754	-195.618	-186.768	-200.195	-188.599	-190.125				0.418001	-90.6372	-83.6182	-87.2803	-93.3838	-117.188	-95.2148	-106.812	-88.1958	-103.76	-97.9614	-108.032	-88.8062	-90.0269	-99.1821	-117.798	-83.9233	-90.6372	-100.403	-107.117
			-0.876	-189.819	-184.326	-189.514	-197.754	-201.111	-197.754	-190.735	-194.397	-196.533	-191.65	-202.332	-190.735	-190.735	-197.754	-196.838	-185.547	-201.111	-186.768	-190.43				0.421999	-89.4165	-83.9233	-87.2803	-94.2993	-117.493	-94.2993	-107.117	-87.5854	-103.149	-97.3511	-108.948	-90.332	-90.0269	-98.877	-118.713	-83.9233	-90.0269	-101.013	-106.812
			-0.872003	-189.514	-185.547	-188.293	-197.144	-200.195	-198.975	-190.125	-193.481	-195.923	-190.735	-202.637	-191.04	-191.65	-198.364	-195.923	-185.547	-200.5	-187.073	-188.904				0.425997	-90.332	-84.2285	-87.8906	-95.2148	-117.188	-94.6045	-107.117	-87.8906	-104.065	-97.9614	-108.032	-89.1113	-90.332	-100.098	-118.103	-84.2285	-90.0269	-100.708	-106.201
			-0.868005	-189.209	-185.242	-189.209	-198.059	-200.5	-198.669	-189.819	-194.092	-195.312	-190.43	-201.721	-190.735	-191.04	-197.754	-196.228	-186.768	-199.89	-187.378	-188.904				0.429995	-90.9424	-82.3975	-88.1958	-94.9097	-117.798	-94.2993	-107.422	-87.2803	-103.76	-97.0459	-108.337	-89.4165	-90.332	-99.4873	-118.713	-83.313	-89.4165	-100.403	-107.727
			-0.864007	-189.819	-185.547	-189.209	-197.754	-200.195	-199.585	-191.345	-194.092	-195.312	-190.43	-203.247	-190.125	-191.65	-196.533	-195.923	-186.768	-199.89	-187.073	-190.43				0.434008	-90.6372	-83.6182	-88.1958	-95.2148	-117.188	-95.52	-107.117	-88.1958	-103.455	-97.0459	-107.727	-88.8062	-90.9424	-98.877	-118.713	-83.313	-90.0269	-100.708	-106.812
			-0.859994	-188.904	-185.852	-188.599	-196.838	-202.026	-198.975	-190.43	-193.787	-195.312	-190.125	-202.637	-191.04	-192.261	-197.144	-196.228	-187.073	-199.28	-189.209	-189.514				0.438005	-90.332	-83.6182	-88.8062	-95.2148	-117.493	-93.689	-106.812	-87.5854	-104.675	-97.3511	-108.337	-89.7217	-90.332	-99.7925	-118.713	-84.5337	-89.7217	-100.403	-106.201
			-0.855996	-189.819	-184.937	-189.514	-197.449	-201.111	-198.669	-189.514	-194.702	-195.007	-191.04	-202.026	-190.735	-190.43	-196.838	-196.838	-185.547	-201.111	-187.073	-189.209				0.442003	-89.7217	-83.313	-88.501	-96.4355	-117.493	-94.2993	-106.812	-87.5854	-104.065	-96.7407	-107.727	-89.4165	-90.6372	-99.4873	-119.324	-84.2285	-89.4165	-101.318	-106.506
			-0.851998	-189.209	-185.547	-188.293	-197.449	-200.195	-199.28	-188.599	-193.787	-194.397	-190.125	-202.332	-191.345	-191.04	-197.754	-195.923	-185.852	-199.585	-187.988	-189.514				0.446001	-90.9424	-83.6182	-89.4165	-95.8252	-117.188	-94.6045	-105.591	-88.1958	-103.455	-97.0459	-107.727	-89.1113	-90.6372	-99.7925	-119.019	-84.2285	-90.332	-100.708	-106.506
			-0.848001	-189.209	-184.326	-189.209	-198.669	-201.416	-198.059	-190.125	-194.702	-195.618	-190.125	-202.637	-189.819	-191.65	-197.449	-196.533	-186.157	-199.585	-186.157	-189.209				0.449999	-90.332	-82.7026	-89.1113	-96.4355	-117.798	-93.9941	-106.201	-87.8906	-104.065	-97.0459	-108.948	-90.332	-90.0269	-99.4873	-119.629	-84.5337	-89.4165	-100.403	-106.201
			-0.844003	-189.514	-184.326	-188.599	-197.449	-199.89	-198.364	-190.735	-194.397	-194.397	-190.125	-203.247	-190.125	-191.65	-196.228	-196.228	-186.768	-199.89	-186.768	-189.819				0.453997	-90.332	-83.6182	-89.7217	-97.3511	-117.798	-94.2993	-106.506	-88.1958	-104.37	-96.7407	-108.032	-89.4165	-91.2476	-100.098	-119.629	-83.9233	-89.1113	-101.013	-106.201
			-0.840005	-188.904	-185.852	-188.293	-197.144	-201.721	-199.28	-190.125	-194.702	-194.397	-190.125	-201.721	-190.735	-191.65	-196.228	-195.923	-187.378	-199.28	-187.988	-188.904				0.457994	-90.9424	-82.0923	-89.7217	-97.3511	-117.798	-93.9941	-105.896	-87.5854	-104.98	-97.3511	-107.422	-89.4165	-90.6372	-100.403	-119.629	-84.5337	-88.8062	-100.403	-107.117
			-0.836007	-190.125	-185.547	-189.209	-198.059	-201.111	-198.975	-190.125	-195.007	-195.007	-190.43	-202.332	-190.125	-191.04	-195.007	-196.533	-186.157	-199.89	-186.768	-189.209				0.462007	-90.6372	-83.0078	-89.7217	-97.3511	-118.103	-94.6045	-105.591	-88.1958	-104.065	-96.7407	-107.727	-90.0269	-90.6372	-99.1821	-119.934	-84.2285	-89.4165	-101.013	-106.812
			-0.831994	-189.209	-185.242	-188.599	-197.449	-201.111	-198.364	-189.819	-194.397	-194.397	-189.819	-202.942	-189.819	-191.65	-196.838	-195.618	-186.768	-199.28	-187.073	-189.209				0.466005	-90.9424	-83.6182	-90.9424	-97.6562	-117.798	-93.3838	-105.286	-87.8906	-104.675	-97.6562	-108.337	-90.332	-90.9424	-100.403	-119.324	-85.4492	-89.4165	-100.098	-105.591
			-0.827996	-189.209	-184.326	-188.904	-198.364	-200.806	-197.449	-189.209	-195.312	-195.312	-189.819	-202.637	-189.819	-190.735	-196.228	-196.838	-185.547	-199.28	-185.242	-188.599				0.470003	-90.332	-82.7026	-90.0269	-98.5718	-118.713	-93.689	-105.591	-87.5854	-104.98	-97.3511	-108.337	-90.6372	-90.6372	-100.708	-120.239	-84.8389	-88.1958	-100.403	-106.506
			-0.823999	-189.514	-184.937	-188.599	-198.364	-198.975	-199.28	-191.345	-194.702	-195.312	-189.819	-202.637	-190.125	-190.735	-195.923	-196.228	-186.768	-199.28	-186.768	-189.209				0.474001	-91.5527	-82.7026	-90.332	-98.2666	-118.103	-94.6045	-104.675	-88.1958	-104.37	-97.0459	-107.422	-89.4165	-91.2476	-100.403	-119.934	-83.9233	-89.1113	-100.403	-106.201
			-0.820001	-188.599	-185.852	-188.293	-198.669	-201.721	-198.669	-190.125	-195.312	-193.176	-188.904	-202.637	-190.43	-191.956	-195.923	-195.923	-187.683	-198.669	-186.768	-188.599				0.477999	-91.2476	-82.3975	-90.6372	-97.6562	-118.713	-93.9941	-104.98	-87.8906	-104.675	-97.6562	-108.032	-90.6372	-90.9424	-100.708	-119.934	-84.8389	-88.8062	-99.4873	-105.896
			-0.816003	-189.819	-184.937	-188.904	-198.059	-200.5	-198.364	-191.04	-195.618	-194.702	-190.43	-203.247	-189.514	-191.65	-195.007	-196.533	-186.157	-199.585	-186.157	-189.514				0.481996	-91.2476	-83.313	-90.332	-99.1821	-118.713	-93.689	-105.286	-88.8062	-104.675	-97.0459	-107.727	-90.6372	-91.5527	-100.098	-120.544	-85.144	-88.1958	-100.708	-106.201
			-0.812005	-188.904	-185.852	-187.988	-197.144	-201.416	-198.669	-189.514	-195.007	-193.176	-189.514	-202.332	-190.125	-191.04	-195.007	-196.228	-186.768	-198.975	-187.073	-188.599				0.485994	-91.8579	-82.3975	-91.5527	-98.2666	-118.713	-93.689	-104.37	-88.501	-105.286	-98.2666	-107.117	-89.7217	-91.2476	-101.013	-120.239	-85.7544	-88.8062	-99.7925	-105.591
			-0.808007	-189.209	-185.242	-188.904	-198.975	-200.5	-197.754	-189.209	-195.923	-194.702	-189.514	-202.026	-189.819	-190.43	-195.618	-197.144	-185.852	-198.975	-186.157	-188.293				0.490007	-91.5527	-81.7871	-90.6372	-98.5718	-119.019	-93.9941	-104.37	-88.1958	-104.065	-97.9614	-107.727	-90.6372	-90.9424	-100.403	-120.85	-84.8389	-88.501	-100.098	-106.812
			-0.803994	-189.514	-184.631	-188.293	-198.975	-199.585	-198.364	-190.735	-194.702	-194.092	-189.514	-203.552	-189.514	-190.735	-195.923	-196.228	-186.157	-198.975	-184.937	-189.514				0.494005	-91.2476	-82.7026	-91.2476	-99.1821	-118.408	-94.2993	-103.455	-89.1113	-104.37	-97.9614	-107.727	-90.332	-91.8579	-100.708	-120.544	-84.5337	-88.8062	-100.098	-105.286
			-0.799996	-188.904	-184.937	-188.293	-198.059	-200.5	-197.449	-189.819	-195.312	-193.787	-189.514	-202.637	-189.819	-191.956	-196.228	-195.923	-187.378	-198.364	-184.937	-188.599				0.498003	-91.5527	-82.0923	-91.5527	-99.7925	-119.019	-93.9941	-104.37	-88.1958	-105.286	-98.5718	-108.032	-90.6372	-91.2476	-101.624	-120.239	-85.4492	-87.2803	-99.7925	-105.896
			-0.795999	-189.819	-185.242	-189.209	-198.669	-200.195	-198.364	-191.04	-195.923	-194.702	-190.43	-202.637	-189.209	-191.04	-194.092	-196.533	-186.462	-199.28	-185.852	-188.904				0.502001	-92.1631	-82.0923	-91.5527	-100.098	-119.019	-94.9097	-103.76	-89.4165	-104.675	-98.5718	-106.812	-90.0269	-92.1631	-101.318	-120.85	-84.5337	-87.5854	-100.098	-106.812
			-0.792001	-188.904	-186.462	-188.599	-198.364	-201.111	-198.975	-189.514	-195.618	-193.481	-189.514	-202.332	-190.125	-191.65	-194.397	-196.228	-187.378	-198.364	-186.462	-188.293				0.505999	-92.7734	-82.0923	-92.1631	-99.1821	-119.324	-94.2993	-103.149	-88.8062	-104.675	-99.1821	-107.117	-89.7217	-91.5527	-101.318	-120.544	-86.0596	-88.1958	-99.1821	-105.896
			-0.788003	-189.514	-184.631	-188.599	-198.975	-200.806	-197.144	-190.125	-195.923	-194.702	-189.209	-202.332	-189.209	-191.04	-195.312	-196.838	-186.157	-198.364	-185.242	-188.293				0.509996	-91.8579	-82.0923	-91.2476	-100.098	-119.629	-93.689	-103.455	-88.501	-104.675	-98.2666	-107.727	-90.6372	-91.5527	-101.013	-120.85	-85.7544	-86.9751	-99.4873	-106.201
			-0.784005	-189.209	-184.937	-188.599	-198.059	-199.89	-198.059	-189.819	-195.618	-193.176	-189.209	-202.942	-189.209	-190.125	-194.702	-195.923	-186.157	-198.059	-185.547	-189.209				0.513994	-92.4683	-82.0923	-92.4683	-101.013	-119.019	-94.6045	-103.149	-89.1113	-104.37	-98.877	-106.506	-89.7217	-92.4683	-101.929	-120.544	-85.4492	-87.5854	-99.1821	-105.591
			-0.780007	-188.599	-185.547	-188.599	-198.975	-200.195	-197.754	-189.514	-196.228	-194.092	-189.209	-202.026	-189.514	-190.43	-195.312	-196.228	-187.378	-198.059	-185.852	-187.988				0.518007	-93.0786	-81.1768	-91.8579	-100.403	-119.629	-95.2148	-103.149	-88.8062	-104.37	-99.4873	-107.422	-89.7217	-91.8579	-101.624	-120.85	-85.144	-86.9751	-98.5718	-106.812
			-0.775994	-189.819	-184.937	-189.209	-199.89	-200.195	-198.059	-191.345	-195.618	-194.092	-189.819	-203.247	-188.904	-191.04	-194.092	-196.228	-187.683	-198.669	-184.631	-188.904				0.522005	-92.4683	-82.7026	-92.1631	-101.013	-119.324	-95.52	-102.539	-89.1113	-104.065	-99.4873	-107.117	-90.0269	-92.4683	-101.013	-120.85	-84.8389	-87.5854	-99.1821	-106.201
			-0.771997	-188.599	-185.852	-188.599	-198.364	-200.5	-197.449	-190.125	-195.618	-193.481	-188.904	-202.942	-189.514	-192.261	-194.397	-196.228	-187.988	-197.754	-187.073	-187.988				0.526003	-92.7734	-82.0923	-92.4683	-101.013	-119.324	-94.6045	-102.539	-88.501	-105.591	-100.708	-107.117	-90.332	-92.1631	-102.234	-119.934	-86.6699	-86.6699	-97.9614	-106.201
			-0.767999	-189.209	-185.242	-189.514	-198.669	-200.806	-196.838	-189.514	-196.838	-194.397	-189.514	-201.721	-189.514	-190.125	-193.481	-196.533	-186.768	-198.364	-185.547	-188.293				0.530001	-92.7734	-81.4819	-92.1631	-101.318	-119.629	-94.9097	-103.149	-88.1958	-104.37	-100.098	-106.812	-90.0269	-92.4683	-101.624	-120.85	-85.4492	-86.0596	-97.9614	-107.422
			-0.764001	-189.209	-185.852	-188.599	-198.975	-199.89	-197.754	-188.293	-195.923	-193.176	-189.209	-202.637	-188.904	-190.125	-193.787	-196.228	-186.462	-198.059	-185.852	-188.599				0.533998	-93.689	-82.0923	-92.7734	-100.708	-119.324	-95.52	-101.624	-89.1113	-104.065	-101.013	-105.896	-89.1113	-92.4683	-101.318	-120.239	-85.7544	-87.5854	-97.9614	-106.812
			-0.760003	-188.599	-184.631	-188.293	-199.28	-200.5	-196.838	-189.819	-195.923	-194.092	-188.599	-202.637	-189.514	-191.04	-195.312	-196.228	-186.768	-197.754	-185.242	-187.988				0.537996	-92.7734	-81.7871	-92.7734	-101.013	-120.239	-94.9097	-102.234	-88.1958	-104.065	-101.318	-107.422	-90.6372	-92.1631	-101.624	-120.544	-85.7544	-86.6699	-97.6562	-106.506
			-0.756005	-189.514	-184.021	-189.514	-199.585	-199.28	-197.449	-190.125	-196.533	-193.481	-189.819	-203.552	-188.904	-190.43	-194.092	-196.533	-187.378	-198.059	-184.631	-188.599				0.541994	-93.3838	-82.3975	-92.7734	-101.929	-119.629	-95.52	-102.234	-89.7217	-104.37	-101.013	-106.201	-89.7217	-92.7734	-101.929	-119.934	-85.7544	-86.0596	-97.9614	-106.812
			-0.752008	-188.599	-186.462	-188.599	-198.975	-200.5	-197.144	-189.819	-196.533	-193.176	-188.599	-202.332	-189.819	-191.04	-194.092	-195.923	-187.988	-197.449	-186.157	-187.988				0.546007	-94.2993	-81.4819	-93.0786	-101.318	-119.934	-95.52	-101.318	-88.8062	-104.065	-101.929	-105.896	-89.4165	-92.7734	-102.539	-119.629	-85.7544	-86.0596	-97.0459	-107.422
			-0.747995	-189.209	-185.852	-189.514	-199.89	-200.806	-196.228	-189.819	-196.838	-194.702	-189.514	-202.026	-188.904	-191.04	-192.871	-196.838	-187.073	-198.364	-185.242	-187.988				0.550005	-93.9941	-81.4819	-93.0786	-101.013	-120.239	-95.8252	-101.929	-89.4165	-103.76	-101.624	-105.896	-90.0269	-92.7734	-101.013	-120.544	-85.144	-85.7544	-97.3511	-108.032
			-0.743997	-188.599	-185.547	-188.904	-198.669	-200.195	-196.838	-189.514	-196.228	-193.481	-189.209	-203.247	-188.599	-191.04	-193.787	-196.228	-187.378	-197.754	-185.852	-187.988				0.554003	-94.2993	-82.3975	-93.9941	-101.013	-119.934	-94.9097	-101.318	-89.1113	-104.065	-102.844	-105.896	-89.7217	-93.3838	-101.929	-119.934	-86.0596	-86.3647	-97.0459	-107.117
			-0.739999	-188.599	-185.242	-188.904	-198.669	-200.195	-196.228	-188.599	-197.449	-193.176	-188.599	-202.332	-189.514	-190.43	-194.397	-196.228	-186.462	-197.754	-184.021	-187.683				0.558	-93.9941	-81.4819	-93.3838	-101.624	-120.544	-95.52	-101.624	-88.8062	-104.065	-102.539	-105.896	-90.0269	-92.7734	-101.929	-119.934	-85.7544	-85.144	-96.4355	-107.727
			-0.736001	-189.209	-184.631	-189.209	-200.195	-198.364	-196.838	-190.125	-195.923	-193.787	-189.819	-202.942	-188.904	-189.209	-194.397	-196.533	-187.073	-198.364	-184.937	-187.988				0.561998	-94.6045	-82.0923	-93.9941	-101.318	-120.239	-96.7407	-100.708	-89.4165	-102.844	-102.844	-104.98	-89.7217	-93.9941	-101.624	-119.934	-85.144	-86.0596	-97.0459	-108.032
			-0.732003	-188.599	-186.157	-189.209	-200.195	-200.5	-196.228	-190.125	-195.923	-193.176	-188.904	-203.247	-189.514	-191.345	-193.481	-196.228	-188.599	-197.754	-184.937	-187.683				0.565996	-94.9097	-81.7871	-94.2993	-101.013	-120.544	-95.8252	-100.708	-89.1113	-103.76	-103.455	-105.896	-89.4165	-93.3838	-101.929	-119.934	-86.0596	-85.7544	-96.4355	-107.422
			-0.728005	-188.904	-184.937	-189.819	-199.89	-199.89	-195.923	-190.125	-197.754	-193.481	-189.209	-202.942	-188.599	-191.04	-193.787	-197.144	-187.378	-198.059	-184.326	-187.378				0.569994	-94.6045	-82.3975	-93.9941	-102.234	-120.85	-95.8252	-101.318	-89.4165	-103.76	-103.76	-105.286	-90.0269	-93.689	-101.624	-120.239	-85.4492	-84.2285	-96.7407	-108.643
			-0.723992	-188.599	-186.157	-189.209	-198.669	-200.5	-196.533	-189.514	-197.449	-193.176	-189.209	-202.332	-188.904	-190.125	-192.871	-196.228	-187.988	-197.754	-184.937	-187.683				0.574007	-95.8252	-81.4819	-94.6045	-101.318	-120.544	-96.1304	-101.013	-89.4165	-103.455	-104.065	-104.065	-89.1113	-94.2993	-102.234	-119.324	-85.7544	-85.144	-96.1304	-108.337
			-0.719995	-188.293	-186.157	-189.514	-199.585	-200.5	-195.618	-188.904	-196.838	-194.092	-188.599	-201.721	-189.514	-189.819	-193.787	-196.533	-187.073	-197.449	-184.326	-187.073				0.578005	-94.9097	-81.4819	-94.2993	-100.708	-121.155	-96.4355	-101.013	-88.1958	-102.844	-104.37	-104.98	-89.7217	-93.9941	-101.013	-119.934	-85.4492	-85.4492	-95.8252	-109.253
			-0.715997	-189.209	-184.631	-189.514	-200.195	-199.28	-196.228	-190.125	-196.533	-192.871	-189.514	-203.552	-188.599	-189.514	-193.787	-196.228	-186.768	-197.754	-183.716	-187.988				0.582003	-94.9097	-83.313	-94.9097	-101.318	-120.85	-96.4355	-100.403	-89.4165	-102.844	-104.37	-104.98	-90.0269	-94.2993	-101.318	-119.629	-86.3647	-85.4492	-96.1304	-108.337
			-0.711999	-188.293	-185.242	-189.514	-199.585	-199.585	-195.618	-189.209	-196.533	-192.566	-188.599	-202.332	-189.514	-190.735	-194.702	-195.923	-188.293	-197.449	-183.105	-187.073				0.586	-94.6045	-82.0923	-95.2148	-101.624	-121.155	-95.52	-100.708	-88.8062	-103.455	-105.286	-104.98	-90.332	-93.9941	-102.844	-119.324	-86.3647	-84.5337	-95.8252	-108.643
			-0.708001	-188.904	-185.547	-190.43	-200.5	-199.28	-195.007	-190.735	-197.754	-193.787	-189.209	-202.026	-188.599	-189.514	-193.176	-196.533	-187.683	-198.059	-184.021	-187.073				0.589998	-95.8252	-81.4819	-94.9097	-101.929	-121.46	-97.3511	-100.708	-89.1113	-102.844	-104.98	-104.065	-89.1113	-94.2993	-101.624	-119.934	-85.144	-84.5337	-95.8252	-109.558
			-0.704003	-187.988	-186.768	-189.514	-199.585	-200.195	-195.618	-189.819	-197.144	-192.566	-188.904	-202.637	-188.904	-190.43	-192.566	-195.923	-188.599	-197.449	-184.326	-187.378				0.593996	-96.1304	-81.7871	-95.52	-100.708	-121.155	-96.7407	-100.403	-88.8062	-102.844	-105.591	-104.065	-89.4165	-94.2993	-101.624	-119.019	-86.0596	-85.144	-95.2148	-109.863
			-0.700006	-188.599	-185.547	-190.43	-199.585	-200.5	-195.312	-189.514	-197.754	-193.176	-188.904	-202.637	-189.209	-191.345	-193.176	-196.838	-187.683	-197.449	-184.021	-186.768				0.597994	-94.6045	-82.3975	-95.52	-101.013	-121.765	-96.1304	-101.929	-88.8062	-103.149	-105.591	-104.675	-90.6372	-93.9941	-101.624	-119.934	-86.0596	-84.5337	-95.2148	-110.474
			-0.695993	-188.904	-185.242	-190.125	-199.28	-199.28	-195.312	-189.819	-197.144	-193.176	-189.514	-202.942	-189.209	-188.904	-193.176	-195.923	-187.073	-198.059	-183.716	-187.683				0.602007	-95.8252	-82.7026	-95.8252	-101.013	-121.765	-96.7407	-101.013	-89.4165	-102.539	-105.896	-102.844	-90.0269	-94.9097	-101.624	-119.324	-86.0596	-84.8389	-95.52	-109.863
			-0.691995	-187.988	-185.852	-189.819	-199.585	-199.28	-195.007	-189.209	-196.838	-193.176	-188.904	-201.721	-189.514	-189.819	-194.397	-196.228	-188.293	-197.144	-184.021	-186.768				0.606005	-95.8252	-81.7871	-96.1304	-101.013	-122.07	-96.7407	-100.403	-88.501	-101.929	-106.506	-104.37	-90.332	-94.6045	-101.929	-119.629	-86.0596	-85.144	-95.2148	-110.168
			-0.687997	-188.904	-185.242	-191.04	-201.416	-199.28	-194.702	-190.43	-197.449	-193.481	-189.514	-202.942	-188.904	-190.125	-193.787	-196.838	-188.599	-198.059	-182.8	-187.378				0.610002	-95.8252	-82.7026	-95.8252	-101.013	-121.765	-97.0459	-100.708	-89.1113	-101.929	-105.896	-104.37	-90.6372	-94.9097	-101.318	-119.629	-85.7544	-84.8389	-95.52	-110.168
			-0.683999	-188.599	-185.852	-190.125	-199.28	-199.28	-195.007	-190.125	-197.144	-192.566	-189.209	-202.942	-188.599	-190.43	-193.176	-195.923	-188.904	-197.449	-184.326	-186.768				0.614	-96.1304	-82.3975	-96.4355	-101.318	-122.07	-96.7407	-101.013	-88.8062	-103.149	-107.117	-103.455	-89.7217	-94.9097	-102.234	-119.019	-86.6699	-84.5337	-95.2148	-109.863
			-0.680001	-188.293	-186.157	-190.735	-199.585	-200.5	-194.092	-189.819	-197.449	-193.787	-188.599	-201.416	-189.819	-189.819	-192.871	-197.144	-187.683	-197.754	-184.326	-186.462				0.617998	-95.8252	-81.7871	-96.4355	-101.318	-122.986	-97.0459	-101.624	-88.501	-102.234	-106.506	-102.844	-90.6372	-94.6045	-101.929	-119.934	-85.7544	-84.5337	-95.2148	-111.694
			-0.676004	-188.904	-186.462	-190.735	-199.89	-198.975	-195.007	-188.904	-197.144	-192.566	-189.514	-202.332	-188.599	-189.209	-193.176	-196.228	-187.683	-198.364	-183.411	-187.073				0.621996	-96.7407	-82.7026	-97.0459	-100.403	-122.07	-97.0459	-100.403	-88.501	-101.624	-106.812	-102.539	-90.0269	-95.52	-101.013	-119.324	-86.3647	-85.7544	-95.52	-110.779
			-0.672006	-187.988	-185.242	-190.43	-199.28	-199.89	-193.787	-189.819	-197.449	-192.871	-188.599	-202.026	-189.819	-190.125	-194.702	-196.228	-187.683	-197.144	-183.716	-186.157				0.625994	-95.2148	-83.0078	-96.4355	-100.403	-122.986	-95.8252	-101.013	-88.8062	-101.624	-107.117	-104.065	-91.5527	-94.9097	-102.234	-119.324	-87.2803	-84.5337	-95.2148	-110.474
			-0.667993	-188.904	-184.937	-191.345	-200.806	-198.059	-193.787	-189.514	-197.754	-193.176	-189.209	-202.332	-188.904	-188.904	-193.787	-196.838	-188.293	-198.059	-182.19	-186.768				0.630007	-96.1304	-83.313	-96.4355	-101.929	-122.375	-96.7407	-100.403	-88.8062	-101.624	-106.812	-103.149	-90.9424	-96.1304	-102.234	-119.629	-86.0596	-83.9233	-95.52	-110.779
			-0.663995	-188.293	-186.462	-190.735	-199.89	-198.975	-193.787	-189.514	-196.838	-192.871	-189.209	-202.026	-189.514	-188.904	-193.787	-196.228	-189.209	-197.449	-183.716	-186.157				0.634005	-96.7407	-82.3975	-96.7407	-100.708	-122.681	-97.0459	-99.7925	-88.1958	-101.929	-107.727	-103.149	-89.7217	-95.8252	-102.844	-119.019	-86.3647	-84.5337	-95.52	-111.389
			-0.659997	-188.599	-186.157	-191.345	-200.5	-199.585	-193.481	-189.209	-198.059	-193.481	-188.904	-202.026	-189.209	-189.819	-193.481	-196.838	-188.293	-197.754	-183.105	-185.852				0.638002	-96.1304	-83.0078	-96.7407	-101.318	-123.596	-96.7407	-100.708	-88.501	-101.318	-107.117	-102.844	-90.9424	-95.2148	-102.234	-119.629	-86.3647	-84.5337	-95.2148	-112
			-0.655999	-188.599	-185.852	-191.345	-199.28	-200.195	-194.397	-189.819	-196.838	-192.566	-189.514	-202.942	-188.904	-189.514	-192.871	-196.228	-188.904	-197.754	-184.021	-186.157				0.642	-96.4355	-83.9233	-97.3511	-100.708	-122.681	-96.1304	-100.708	-88.1958	-102.234	-107.422	-102.844	-90.9424	-96.1304	-102.234	-119.019	-86.9751	-84.8389	-95.52	-111.389
			-0.652001	-187.683	-186.157	-191.04	-198.975	-199.585	-193.481	-188.293	-197.449	-193.176	-188.904	-201.721	-189.819	-189.209	-194.702	-196.533	-187.683	-197.449	-183.105	-185.852				0.645998	-95.8252	-83.313	-96.4355	-101.013	-123.901	-95.52	-100.708	-87.2803	-101.929	-107.727	-103.149	-90.9424	-95.8252	-102.539	-119.324	-87.2803	-84.5337	-94.9097	-112
			-0.648004	-188.904	-185.547	-191.956	-200.5	-198.669	-193.481	-188.904	-198.059	-192.871	-189.514	-202.332	-189.514	-188.293	-194.092	-196.533	-187.988	-198.364	-182.8	-186.157				0.649996	-96.7407	-83.9233	-96.7407	-100.708	-122.986	-96.7407	-99.7925	-88.501	-100.708	-107.422	-102.844	-90.6372	-96.4355	-101.929	-119.019	-86.6699	-84.5337	-95.8252	-112
			-0.644006	-188.293	-186.157	-190.735	-200.195	-198.975	-193.176	-189.819	-197.144	-192.566	-189.209	-202.332	-189.819	-188.904	-194.397	-196.228	-189.819	-197.754	-182.8	-185.852				0.653994	-95.8252	-83.9233	-96.7407	-100.708	-122.986	-96.1304	-100.098	-87.5854	-101.929	-108.032	-103.455	-90.9424	-96.1304	-102.844	-118.408	-87.2803	-85.144	-95.52	-111.389
			-0.639993	-188.293	-185.242	-191.65	-199.89	-198.669	-192.871	-189.209	-198.364	-193.176	-189.209	-202.332	-189.514	-189.819	-194.092	-197.144	-188.904	-198.059	-182.19	-185.547				0.658007	-95.52	-84.2285	-96.4355	-101.624	-123.901	-96.4355	-101.013	-88.501	-101.929	-107.422	-103.149	-91.5527	-95.8252	-102.844	-119.324	-86.6699	-83.9233	-95.52	-112.61
			-0.635995	-188.599	-186.462	-191.65	-199.585	-199.585	-193.481	-189.819	-197.144	-193.176	-189.819	-202.026	-189.514	-188.293	-192.871	-196.533	-188.904	-197.754	-183.716	-186.157				0.662004	-96.7407	-83.6182	-97.0459	-101.013	-123.291	-96.4355	-100.098	-87.8906	-101.929	-107.422	-101.929	-90.0269	-96.4355	-102.844	-118.713	-86.3647	-85.144	-95.8252	-112.305
			-0.631997	-187.988	-187.378	-191.956	-198.975	-199.89	-192.566	-188.599	-197.754	-192.566	-188.904	-201.416	-189.209	-189.514	-194.702	-196.533	-187.683	-197.754	-183.411	-185.242				0.666002	-95.8252	-83.6182	-96.7407	-100.403	-123.901	-95.52	-100.098	-87.5854	-101.318	-107.727	-102.844	-91.2476	-95.8252	-102.234	-119.019	-86.6699	-85.4492	-95.52	-112.305
			-0.627999	-188.904	-184.937	-192.566	-199.89	-198.975	-192.566	-189.514	-197.449	-192.871	-189.819	-202.332	-189.514	-188.293	-195.007	-196.533	-188.293	-198.975	-182.495	-185.242				0.67	-96.1304	-85.144	-97.3511	-100.708	-123.596	-95.52	-99.7925	-88.1958	-101.318	-107.117	-103.149	-91.8579	-97.0459	-102.234	-118.713	-86.9751	-84.8389	-96.4355	-112
			-0.624002	-187.988	-186.157	-191.65	-199.28	-198.669	-192.566	-188.904	-197.144	-192.871	-189.514	-202.332	-189.819	-187.988	-194.702	-195.923	-189.209	-197.754	-181.58	-184.937				0.673998	-95.52	-84.2285	-96.7407	-101.013	-123.596	-95.2148	-99.4873	-87.8906	-102.234	-108.032	-102.844	-91.2476	-96.7407	-103.76	-118.103	-86.9751	-84.8389	-96.1304	-111.694
			-0.620004	-188.293	-185.852	-191.956	-200.5	-198.364	-192.261	-190.43	-198.364	-193.481	-189.209	-201.416	-190.43	-188.293	-195.007	-197.144	-188.904	-198.059	-182.8	-185.242				0.677996	-96.1304	-84.2285	-96.4355	-101.624	-123.901	-96.7407	-99.7925	-88.501	-101.013	-107.422	-102.234	-90.9424	-96.7407	-102.539	-118.408	-85.7544	-84.5337	-96.7407	-112.61
			-0.616006	-188.599	-186.157	-191.956	-200.195	-198.669	-192.566	-190.125	-197.754	-192.871	-189.819	-202.026	-189.514	-188.599	-193.481	-196.838	-189.514	-198.669	-181.58	-185.242				0.681993	-95.8252	-84.5337	-96.7407	-101.013	-123.596	-95.52	-99.1821	-88.1958	-101.624	-107.117	-102.234	-90.6372	-97.0459	-102.844	-118.103	-86.3647	-85.144	-97.0459	-112
			-0.611993	-187.683	-186.768	-191.956	-198.364	-200.195	-191.65	-189.514	-197.754	-192.261	-188.904	-201.721	-190.125	-190.125	-195.312	-196.838	-188.904	-198.364	-182.495	-184.326				0.686006	-95.52	-84.8389	-95.8252	-101.318	-124.207	-94.9097	-100.403	-87.5854	-102.234	-107.422	-103.455	-91.5527	-96.7407	-103.149	-118.713	-86.6699	-84.2285	-96.4355	-112.61
			-0.607995	-188.904	-186.157	-192.566	-199.585	-198.364	-192.261	-189.209	-197.754	-193.787	-190.125	-201.416	-188.904	-187.683	-194.092	-196.838	-187.683	-198.975	-182.19	-184.937				0.690004	-96.4355	-85.144	-96.4355	-101.624	-123.901	-95.52	-99.1821	-88.1958	-101.624	-107.117	-101.929	-90.9424	-97.3511	-102.844	-118.103	-86.0596	-84.2285	-97.6562	-112.915
			-0.603997	-187.988	-187.073	-192.261	-199.585	-198.975	-191.956	-188.599	-197.144	-192.566	-189.209	-201.416	-188.293	-187.683	-195.007	-196.228	-189.209	-198.059	-182.8	-184.326				0.694002	-95.8252	-84.5337	-96.1304	-100.708	-123.901	-94.9097	-98.2666	-87.5854	-101.318	-107.727	-102.844	-90.9424	-97.0459	-103.149	-117.798	-86.3647	-85.144	-97.0459	-112.305
			-0.6	-188.293	-185.547	-193.176	-200.195	-198.364	-191.345	-189.514	-198.364	-193.787	-189.819	-201.721	-190.125	-188.599	-195.923	-197.449	-189.514	-198.975	-180.969	-184.326				0.698	-95.52	-85.4492	-95.52	-101.929	-123.901	-95.2148	-98.877	-88.501	-101.318	-106.812	-103.149	-91.8579	-97.0459	-102.844	-118.408	-86.0596	-84.8389	-97.6562	-112
			-0.596002	-188.599	-185.547	-192.261	-198.975	-198.364	-192.261	-189.819	-197.449	-193.176	-190.43	-202.026	-189.209	-187.988	-194.397	-196.533	-189.819	-198.975	-180.664	-184.021				0.701998	-95.52	-85.144	-95.8252	-102.234	-123.901	-94.6045	-98.877	-87.8906	-102.234	-107.422	-102.234	-90.9424	-97.3511	-104.065	-117.493	-86.3647	-84.8389	-97.6562	-112
			-0.592004	-187.988	-187.073	-192.261	-198.975	-199.585	-191.345	-189.514	-197.754	-192.871	-189.209	-200.5	-190.43	-188.599	-194.702	-197.449	-189.209	-198.059	-182.19	-184.021				0.705995	-95.8252	-84.5337	-94.9097	-101.929	-124.512	-95.2148	-98.877	-88.1958	-101.929	-107.422	-102.234	-91.5527	-96.7407	-103.455	-118.103	-85.4492	-84.8389	-97.3511	-113.525
			-0.588006	-188.904	-186.768	-193.481	-199.28	-198.669	-191.65	-188.904	-197.449	-192.871	-190.735	-201.416	-190.735	-187.988	-194.397	-196.533	-187.683	-198.975	-181.885	-184.631				0.709993	-96.4355	-85.144	-95.8252	-101.624	-124.207	-95.2148	-97.9614	-88.1958	-101.624	-107.117	-102.234	-91.2476	-97.6562	-102.844	-117.188	-85.7544	-85.144	-98.2666	-112.61
			-0.583993	-188.293	-186.462	-192.566	-198.364	-199.28	-191.65	-189.209	-197.449	-193.176	-189.819	-201.416	-191.65	-188.293	-195.312	-196.533	-189.514	-198.364	-182.8	-183.105				0.714006	-95.52	-85.144	-94.2993	-101.318	-124.207	-93.9941	-98.5718	-87.5854	-102.539	-107.727	-102.844	-92.1631	-97.0459	-103.455	-117.493	-86.9751	-85.144	-97.9614	-112.305
			-0.579995	-188.904	-185.852	-193.481	-198.975	-197.754	-191.04	-188.599	-198.059	-194.092	-189.819	-201.111	-189.514	-187.378	-195.618	-197.144	-188.599	-199.28	-181.58	-183.716				0.718004	-95.8252	-86.0596	-94.9097	-102.539	-124.207	-95.2148	-98.5718	-88.501	-101.929	-107.117	-101.929	-91.5527	-97.0459	-103.455	-117.493	-85.7544	-84.8389	-97.9614	-113.22
			-0.575997	-188.599	-186.462	-192.871	-199.585	-198.059	-191.345	-188.904	-196.838	-192.871	-190.125	-201.416	-189.209	-186.768	-195.007	-196.533	-189.819	-198.669	-181.885	-184.021				0.722002	-96.1304	-85.4492	-94.9097	-101.929	-123.901	-95.52	-97.3511	-88.501	-101.929	-107.422	-101.624	-91.5527	-97.3511	-104.065	-116.882	-85.7544	-86.0596	-98.5718	-112.915
			-0.572	-188.293	-186.462	-193.176	-199.585	-198.364	-190.43	-189.209	-198.059	-193.481	-189.514	-201.111	-190.43	-188.904	-195.312	-197.144	-189.819	-198.669	-181.274	-182.8				0.726	-95.8252	-85.7544	-93.9941	-101.929	-124.817	-94.9097	-98.2666	-88.501	-101.624	-107.727	-102.539	-92.4683	-96.7407	-103.455	-117.798	-85.4492	-85.4492	-98.2666	-112.915
			-0.568002	-189.209	-186.157	-194.092	-198.669	-198.975	-191.04	-189.514	-197.449	-193.481	-190.735	-202.026	-188.904	-188.293	-194.702	-196.533	-189.514	-199.585	-182.8	-183.411				0.729998	-96.4355	-86.3647	-94.6045	-102.539	-124.512	-94.6045	-98.2666	-88.501	-102.844	-107.422	-101.624	-92.1631	-97.6562	-103.455	-116.882	-85.144	-84.5337	-99.1821	-112.915
			-0.564004	-188.293	-187.378	-193.176	-198.059	-198.975	-190.43	-188.599	-197.449	-193.481	-189.514	-200.5	-191.04	-187.073	-195.007	-196.838	-188.599	-198.975	-183.105	-183.105				0.733995	-96.4355	-85.7544	-93.689	-101.929	-124.817	-94.6045	-97.9614	-88.1958	-102.844	-107.727	-101.624	-91.8579	-97.0459	-103.76	-117.493	-85.144	-85.4492	-99.1821	-113.22
			-0.560006	-188.599	-186.768	-193.787	-199.585	-197.754	-190.125	-187.073	-197.754	-192.871	-189.819	-200.5	-190.735	-187.378	-196.228	-197.449	-188.293	-199.585	-182.19	-183.716				0.737993	-96.4355	-86.3647	-93.9941	-101.624	-124.512	-95.52	-97.3511	-89.1113	-101.624	-107.727	-101.013	-91.8579	-97.3511	-102.844	-117.188	-84.5337	-86.0596	-99.4873	-113.525
			-0.555993	-188.599	-186.157	-193.481	-199.585	-198.059	-190.735	-189.514	-197.144	-193.176	-190.43	-201.416	-189.819	-187.073	-195.312	-196.228	-190.43	-198.975	-181.58	-182.8				0.742006	-95.8252	-86.3647	-93.689	-101.929	-124.512	-94.6045	-97.0459	-88.501	-102.539	-108.032	-101.624	-92.4683	-97.0459	-104.065	-117.188	-85.4492	-86.0596	-99.1821	-112
			-0.551995	-188.293	-185.852	-194.092	-198.669	-197.754	-190.125	-188.293	-198.059	-193.176	-189.819	-200.5	-189.819	-187.988	-196.533	-197.754	-189.514	-198.669	-181.58	-181.885				0.746004	-95.52	-86.3647	-92.7734	-103.149	-125.427	-94.9097	-97.9614	-88.8062	-102.844	-107.727	-101.624	-93.3838	-96.7407	-104.065	-117.798	-84.8389	-85.4492	-99.1821	-113.22
			-0.547998	-189.209	-186.768	-194.092	-199.28	-198.364	-190.735	-189.514	-197.449	-193.481	-190.735	-201.111	-189.209	-187.683	-194.702	-196.838	-189.819	-199.89	-181.58	-183.411				0.750002	-97.3511	-85.7544	-93.3838	-102.844	-125.122	-95.52	-96.7407	-88.501	-102.539	-107.422	-100.708	-91.5527	-97.6562	-103.455	-117.493	-83.9233	-85.4492	-100.098	-113.525
			-0.544	-188.904	-187.988	-193.481	-198.364	-198.975	-190.125	-188.293	-197.449	-193.481	-190.125	-200.5	-190.43	-187.683	-195.312	-196.838	-188.293	-198.669	-182.495	-182.19				0.754	-96.4355	-85.7544	-92.4683	-101.929	-125.427	-95.2148	-97.3511	-87.8906	-103.149	-108.337	-101.318	-92.1631	-97.0459	-103.455	-117.493	-84.2285	-86.3647	-99.4873	-112.915
			-0.540002	-188.599	-186.157	-194.702	-198.364	-198.059	-190.125	-188.293	-197.754	-194.092	-190.43	-201.111	-190.43	-188.293	-195.923	-197.144	-189.209	-199.585	-182.19	-182.19				0.757997	-96.7407	-87.2803	-92.4683	-102.844	-125.122	-95.52	-97.6562	-88.8062	-103.455	-107.727	-100.708	-92.7734	-97.3511	-103.149	-117.493	-84.2285	-85.4492	-100.098	-113.22
			-0.536004	-188.599	-187.073	-193.787	-198.059	-197.144	-190.125	-187.988	-197.144	-193.176	-190.43	-200.195	-190.735	-186.462	-196.228	-196.533	-189.819	-199.28	-181.885	-182.495				0.761995	-96.4355	-86.3647	-91.8579	-102.539	-125.122	-95.2148	-97.0459	-87.8906	-104.065	-108.948	-101.013	-92.1631	-97.0459	-104.37	-116.882	-84.5337	-86.3647	-100.098	-112.915
			-0.532006	-188.599	-186.768	-194.397	-198.669	-196.838	-189.819	-188.599	-198.059	-193.481	-190.43	-199.89	-190.125	-187.683	-196.533	-197.449	-189.514	-199.28	-181.885	-182.19				0.765993	-96.7407	-86.9751	-91.2476	-103.455	-126.038	-96.7407	-97.0459	-88.501	-102.844	-108.337	-100.708	-93.0786	-96.7407	-103.455	-117.798	-83.6182	-86.0596	-99.4873	-113.831
			-0.527993	-188.904	-186.462	-194.397	-199.28	-196.838	-190.43	-189.819	-197.144	-193.176	-191.04	-201.721	-190.43	-187.683	-195.618	-196.838	-190.125	-199.585	-181.274	-181.885				0.770006	-96.7407	-86.9751	-92.1631	-102.844	-125.427	-95.52	-95.8252	-88.501	-103.455	-108.643	-101.013	-92.7734	-97.3511	-103.149	-117.798	-83.313	-86.3647	-100.403	-112.61
			-0.523995	-188.599	-186.768	-194.092	-197.449	-198.669	-189.209	-188.599	-197.144	-192.871	-190.735	-200.806	-190.125	-187.988	-195.618	-197.449	-189.514	-198.975	-182.19	-180.969				0.774004	-96.7407	-86.6699	-90.9424	-103.149	-126.343	-96.1304	-97.9614	-87.8906	-104.37	-108.948	-101.013	-93.0786	-96.4355	-104.065	-117.798	-83.9233	-85.7544	-99.7925	-112.61
			-0.519998	-188.904	-187.378	-195.007	-198.364	-197.144	-189.514	-188.599	-197.754	-194.702	-190.735	-199.89	-189.819	-187.378	-195.618	-197.144	-188.599	-200.195	-182.495	-182.19				0.778002	-97.6562	-86.6699	-91.2476	-103.76	-126.038	-97.0459	-96.7407	-88.501	-103.76	-108.643	-99.7925	-91.8579	-97.0459	-103.455	-117.798	-82.3975	-85.7544	-100.708	-113.525
			-0.516	-188.904	-187.988	-194.092	-198.059	-197.754	-189.514	-187.683	-197.144	-193.176	-191.04	-200.195	-190.43	-186.462	-195.923	-196.838	-189.819	-199.585	-182.8	-182.19				0.782	-97.3511	-86.6699	-90.6372	-102.234	-126.343	-96.7407	-96.1304	-88.1958	-104.37	-109.253	-100.403	-92.4683	-96.7407	-102.844	-118.103	-83.313	-87.5854	-100.403	-112.61
			-0.512002	-188.293	-186.157	-194.702	-198.059	-196.838	-189.209	-187.988	-198.059	-194.092	-190.43	-200.195	-190.735	-187.378	-197.144	-198.059	-189.514	-199.585	-181.58	-181.274				0.785997	-96.4355	-87.8906	-90.0269	-103.149	-126.038	-97.3511	-96.4355	-88.8062	-104.065	-109.253	-100.708	-93.689	-96.4355	-103.149	-118.408	-83.313	-86.3647	-100.403	-112.61
			-0.508004	-189.209	-186.462	-194.702	-198.669	-196.228	-189.514	-189.209	-196.838	-193.481	-191.345	-200.806	-189.514	-187.073	-195.923	-196.838	-190.43	-199.89	-180.359	-181.58				0.789995	-97.3511	-87.5854	-90.332	-103.76	-126.343	-96.4355	-96.1304	-88.501	-104.98	-109.253	-100.403	-92.7734	-97.0459	-103.76	-117.798	-82.7026	-86.6699	-100.708	-112
			-0.504006	-188.293	-187.683	-194.092	-198.059	-198.059	-188.904	-189.209	-197.144	-193.787	-190.43	-199.585	-188.904	-187.073	-195.923	-197.449	-189.819	-199.28	-182.8	-180.969				0.793993	-97.9614	-86.6699	-89.7217	-103.455	-127.258	-97.3511	-96.1304	-87.8906	-104.37	-109.558	-100.403	-92.7734	-96.7407	-103.149	-118.103	-82.0923	-86.6699	-100.098	-112.61
			-0.499993	-189.209	-187.378	-195.312	-198.975	-197.754	-189.209	-188.599	-197.449	-193.787	-191.04	-200.195	-190.43	-187.683	-195.312	-197.449	-188.599	-200.5	-181.58	-181.274				0.798006	-98.2666	-87.2803	-90.332	-103.455	-126.648	-97.9614	-95.8252	-88.8062	-104.37	-108.948	-99.7925	-92.4683	-97.0459	-102.234	-118.103	-81.4819	-86.6699	-100.708	-112.61
			-0.495996	-188.599	-187.683	-195.007	-197.144	-197.754	-188.904	-188.904	-196.838	-193.787	-191.65	-200.806	-189.819	-187.378	-196.533	-197.144	-190.125	-199.89	-182.495	-180.969				0.802004	-97.0459	-87.2803	-89.7217	-103.149	-126.648	-97.0459	-96.4355	-88.1958	-106.201	-109.863	-100.098	-92.7734	-97.0459	-103.149	-118.103	-82.7026	-87.2803	-100.708	-112
			-0.491998	-188.293	-187.378	-195.007	-196.838	-196.228	-188.599	-187.683	-197.754	-194.397	-190.735	-199.28	-190.125	-187.378	-197.144	-197.754	-188.904	-199.585	-181.885	-180.969				0.806002	-97.6562	-88.501	-89.7217	-104.37	-126.953	-97.9614	-96.1304	-88.8062	-105.591	-109.558	-99.4873	-93.0786	-96.4355	-102.844	-118.408	-81.4819	-86.6699	-100.708	-112.61
			-0.488	-189.209	-187.073	-195.007	-198.669	-196.228	-189.514	-188.599	-197.144	-193.787	-191.956	-199.89	-189.514	-186.157	-196.838	-197.144	-190.43	-200.195	-182.19	-181.885				0.809999	-98.2666	-87.2803	-89.1113	-103.149	-126.648	-98.2666	-94.6045	-88.501	-105.286	-109.558	-99.7925	-92.1631	-97.0459	-102.539	-117.798	-81.7871	-87.8906	-101.013	-112
			-0.484002	-187.988	-187.378	-195.007	-198.364	-196.838	-188.293	-188.599	-197.449	-194.397	-190.43	-200.195	-190.43	-187.683	-196.228	-197.754	-190.43	-199.89	-181.274	-180.054				0.813997	-97.3511	-87.5854	-88.501	-104.065	-127.563	-97.9614	-95.8252	-88.1958	-105.591	-109.863	-100.708	-93.3838	-96.4355	-102.844	-118.713	-81.4819	-87.2803	-100.403	-111.694
			-0.480004	-189.209	-186.768	-195.618	-198.059	-197.144	-188.904	-188.904	-197.449	-194.702	-191.345	-200.5	-188.904	-187.988	-196.533	-197.449	-189.819	-200.806	-181.885	-180.664				0.817995	-98.2666	-87.8906	-89.1113	-104.675	-127.258	-98.877	-95.8252	-88.501	-106.506	-109.253	-99.4873	-92.7734	-97.0459	-102.539	-118.408	-80.8716	-86.3647	-100.708	-112
			-0.476007	-188.904	-188.599	-195.007	-197.449	-197.449	-188.293	-188.293	-196.838	-194.092	-191.345	-199.28	-189.819	-186.768	-195.618	-197.144	-189.514	-199.89	-183.411	-180.664				0.821993	-97.9614	-86.9751	-88.501	-103.76	-127.258	-98.877	-95.2148	-87.8906	-107.117	-110.168	-99.1821	-91.8579	-96.4355	-102.844	-118.408	-80.8716	-87.5854	-100.708	-112
			-0.471994	-188.293	-188.293	-196.533	-197.144	-196.533	-188.293	-186.768	-197.754	-193.481	-191.04	-198.975	-191.04	-187.683	-197.449	-197.754	-188.904	-199.89	-182.495	-180.664				0.826006	-98.5718	-88.1958	-88.501	-103.76	-127.258	-99.1821	-94.9097	-89.1113	-106.201	-109.253	-99.1821	-92.4683	-96.1304	-101.318	-118.408	-80.5664	-87.8906	-100.708	-112
			-0.467996	-189.209	-187.378	-195.618	-198.059	-196.533	-188.599	-188.904	-197.144	-194.702	-191.956	-200.5	-190.43	-187.073	-196.838	-197.144	-190.43	-200.5	-181.885	-180.664				0.830004	-97.6562	-88.1958	-88.1958	-103.76	-127.258	-97.9614	-94.2993	-88.1958	-107.117	-109.558	-99.4873	-92.4683	-96.4355	-102.234	-117.798	-81.4819	-88.1958	-100.708	-111.084
			-0.463998	-188.293	-187.378	-195.618	-197.449	-195.923	-188.293	-187.683	-197.144	-194.092	-191.345	-199.89	-190.125	-187.073	-197.449	-198.059	-189.819	-199.585	-182.19	-179.749				0.834001	-97.9614	-87.8906	-87.8906	-104.37	-127.869	-98.877	-95.2148	-88.501	-107.422	-109.253	-99.4873	-93.0786	-95.52	-102.234	-118.713	-80.5664	-87.5854	-100.708	-111.084
			-0.46	-189.514	-187.378	-196.838	-198.364	-196.228	-188.599	-188.599	-197.144	-194.397	-191.956	-199.89	-189.514	-187.683	-196.533	-197.449	-190.43	-200.806	-181.885	-181.274				0.837999	-99.1821	-87.5854	-88.501	-104.37	-127.258	-99.7925	-94.2993	-88.501	-106.812	-108.948	-98.2666	-92.1631	-96.4355	-101.624	-118.103	-79.3457	-87.8906	-101.318	-111.694
			-0.456002	-188.293	-188.904	-194.397	-198.059	-197.449	-188.293	-188.293	-196.533	-194.702	-191.65	-199.585	-190.125	-187.378	-195.312	-197.449	-189.514	-199.89	-183.105	-180.054				0.841997	-98.2666	-87.8906	-87.5854	-103.76	-127.563	-99.1821	-94.2993	-88.1958	-107.422	-109.863	-99.1821	-92.7734	-95.52	-101.929	-118.408	-79.6509	-88.8062	-100.403	-110.779
			-0.452005	-188.599	-187.683	-196.838	-196.838	-196.228	-187.988	-187.988	-197.754	-195.312	-191.04	-199.89	-190.43	-187.988	-197.449	-198.059	-189.819	-200.195	-183.411	-180.054				0.845995	-98.5718	-88.8062	-87.8906	-104.675	-127.563	-99.4873	-94.9097	-89.1113	-108.032	-108.948	-98.2666	-92.4683	-95.8252	-101.318	-118.408	-79.9561	-87.8906	-100.708	-111.084
			-0.448007	-189.209	-187.988	-196.228	-197.449	-195.618	-188.293	-187.378	-196.533	-193.787	-192.566	-199.89	-190.735	-186.768	-196.228	-197.754	-190.125	-200.5	-182.495	-180.969				0.849993	-99.1821	-88.1958	-87.8906	-104.065	-127.258	-98.877	-93.9941	-88.501	-108.337	-109.253	-97.9614	-92.1631	-96.1304	-101.624	-117.798	-79.9561	-88.501	-101.013	-110.779
			-0.443994	-188.293	-188.293	-196.533	-197.754	-195.618	-187.683	-186.768	-197.144	-194.397	-191.345	-198.975	-189.819	-187.073	-197.754	-198.059	-190.125	-199.89	-183.105	-180.664				0.854006	-98.877	-88.501	-86.9751	-103.455	-128.174	-99.7925	-93.9941	-88.8062	-107.727	-109.253	-98.2666	-92.4683	-95.2148	-101.013	-118.713	-79.6509	-88.8062	-100.403	-110.779
			-0.439996	-189.514	-186.768	-196.838	-198.364	-194.702	-188.293	-188.904	-197.144	-195.312	-192.261	-200.5	-190.43	-187.683	-196.838	-197.449	-191.04	-200.806	-181.885	-180.054				0.858004	-98.877	-89.1113	-87.5854	-103.76	-127.258	-99.4873	-93.3838	-88.8062	-107.422	-108.643	-98.2666	-92.1631	-96.1304	-100.708	-118.103	-79.0405	-88.8062	-101.318	-109.558
			-0.435998	-188.599	-187.988	-195.618	-197.144	-197.144	-188.293	-188.293	-196.838	-193.787	-192.261	-199.585	-189.514	-187.073	-195.923	-198.059	-190.43	-200.195	-183.105	-179.443				0.862001	-98.5718	-89.1113	-86.9751	-104.675	-127.869	-99.4873	-94.2993	-88.501	-108.643	-109.253	-98.2666	-92.4683	-95.8252	-101.624	-118.103	-79.3457	-88.501	-100.403	-109.558
			-0.432	-188.904	-188.293	-196.533	-197.144	-195.618	-187.683	-187.683	-197.449	-195.618	-191.956	-198.669	-190.43	-187.378	-196.228	-198.059	-188.904	-200.5	-183.411	-180.969				0.865999	-99.7925	-88.8062	-87.5854	-104.675	-128.174	-100.403	-93.3838	-89.1113	-108.032	-108.337	-97.0459	-92.1631	-95.52	-101.318	-118.103	-77.8198	-88.1958	-101.013	-110.779
			-0.428002	-188.904	-188.904	-195.007	-197.144	-195.923	-188.293	-187.988	-196.533	-194.702	-192.566	-199.28	-190.43	-187.073	-196.838	-197.754	-190.125	-200.5	-183.411	-180.664				0.869997	-99.1821	-88.8062	-86.9751	-103.455	-127.258	-99.7925	-92.7734	-88.8062	-108.948	-108.643	-97.3511	-91.2476	-95.52	-101.013	-117.798	-78.7354	-89.4165	-101.013	-109.253
			-0.424005	-188.293	-187.683	-196.838	-196.533	-195.312	-187.378	-187.378	-197.144	-195.007	-191.65	-198.975	-191.04	-187.378	-198.059	-198.975	-189.819	-200.5	-183.411	-179.749				0.873995	-98.2666	-90.0269	-86.6699	-104.065	-127.869	-99.7925	-93.9941	-89.4165	-109.253	-108.337	-97.9614	-93.0786	-94.9097	-101.013	-118.408	-79.3457	-88.501	-100.708	-109.558
			-0.420007	-189.514	-187.073	-197.449	-197.449	-194.397	-188.599	-188.599	-197.144	-194.397	-193.176	-199.89	-189.819	-187.683	-197.144	-198.059	-190.735	-201.111	-180.969	-180.969				0.877993	-99.1821	-89.7217	-87.2803	-104.675	-127.258	-99.7925	-93.3838	-89.1113	-109.253	-108.032	-97.0459	-91.8579	-95.8252	-101.318	-117.798	-78.4302	-88.501	-101.318	-109.253
			-0.415994	-188.599	-188.904	-196.533	-197.754	-195.923	-187.683	-188.904	-196.228	-195.007	-193.176	-198.669	-188.293	-186.768	-196.533	-198.059	-191.04	-200.195	-184.021	-180.054				0.882006	-98.5718	-89.1113	-86.3647	-104.37	-127.869	-100.708	-93.689	-88.8062	-108.948	-108.337	-97.0459	-91.8579	-94.9097	-101.318	-118.103	-78.4302	-89.4165	-101.013	-108.948
			-0.411996	-188.599	-188.293	-197.754	-197.754	-195.618	-187.683	-188.293	-196.838	-195.923	-192.261	-199.28	-191.04	-187.988	-196.533	-198.669	-189.209	-200.806	-182.19	-180.054				0.886003	-99.1821	-90.0269	-87.2803	-104.37	-127.563	-100.403	-92.7734	-89.4165	-108.643	-107.727	-97.0459	-92.1631	-94.9097	-100.708	-117.798	-77.8198	-88.8062	-101.318	-109.253
			-0.407998	-188.904	-188.293	-196.838	-196.533	-195.618	-187.683	-188.293	-196.533	-195.312	-193.176	-199.89	-189.514	-187.073	-196.228	-198.059	-190.735	-200.806	-183.716	-180.054				0.890001	-98.5718	-89.7217	-86.3647	-104.065	-127.258	-99.4873	-93.3838	-89.1113	-110.474	-108.032	-97.3511	-92.4683	-94.6045	-101.318	-118.103	-79.0405	-89.1113	-101.013	-108.032
			-0.404	-188.293	-188.599	-196.838	-195.923	-195.007	-187.378	-187.073	-197.449	-194.397	-192.871	-198.364	-190.735	-187.378	-197.144	-199.28	-189.514	-200.195	-183.411	-180.664				0.893999	-99.1821	-89.7217	-86.9751	-104.98	-128.174	-100.403	-93.689	-89.4165	-109.863	-108.032	-96.4355	-92.1631	-94.6045	-101.013	-117.798	-77.8198	-89.1113	-100.708	-109.253
			-0.400003	-188.904	-188.599	-198.059	-197.449	-194.092	-188.293	-188.293	-196.533	-195.312	-193.176	-198.975	-190.125	-187.378	-197.754	-198.364	-190.735	-201.111	-183.105	-181.58				0.897997	-98.877	-89.4165	-86.6699	-104.065	-127.563	-100.403	-92.7734	-89.1113	-109.558	-107.727	-96.1304	-91.5527	-95.2148	-100.098	-117.188	-77.8198	-90.0269	-101.318	-108.337
			-0.396005	-187.988	-188.293	-198.059	-197.144	-194.092	-187.378	-188.293	-195.923	-195.312	-192.871	-199.28	-190.125	-186.768	-196.838	-198.975	-191.04	-200.5	-183.105	-179.443				0.901995	-97.9614	-89.7217	-86.3647	-104.065	-128.174	-100.098	-93.689	-89.1113	-110.168	-108.032	-97.6562	-92.7734	-94.2993	-101.013	-118.103	-78.4302	-89.7217	-100.708	-107.727
			-0.392007	-188.293	-187.073	-198.975	-196.838	-195.007	-187.683	-188.904	-197.144	-196.838	-193.176	-199.28	-189.514	-187.683	-197.449	-198.975	-190.43	-200.806	-182.495	-180.054				0.905992	-98.877	-90.332	-87.2803	-104.98	-127.563	-100.708	-93.689	-90.0269	-110.168	-107.422	-96.7407	-92.4683	-94.2993	-101.013	-117.798	-77.8198	-89.1113	-101.013	-108.337
			-0.387994	-188.599	-189.209	-197.754	-197.449	-195.312	-187.683	-188.599	-196.228	-195.007	-193.787	-198.669	-190.125	-187.073	-195.618	-198.364	-189.819	-200.806	-184.631	-180.969				0.910005	-99.1821	-89.1113	-86.9751	-103.76	-127.258	-100.403	-93.0786	-89.1113	-110.779	-108.337	-96.4355	-91.8579	-94.6045	-101.624	-117.798	-77.5146	-90.0269	-101.013	-107.727
			-0.383996	-187.988	-188.904	-197.449	-196.533	-195.007	-187.378	-187.073	-197.144	-195.312	-193.176	-198.364	-191.04	-187.378	-197.144	-199.28	-189.514	-200.195	-183.716	-180.359				0.914003	-99.4873	-90.0269	-87.2803	-104.37	-127.869	-100.708	-93.3838	-90.0269	-110.168	-107.422	-96.4355	-92.4683	-94.2993	-100.403	-117.493	-77.2095	-89.7217	-101.013	-108.032
			-0.379998	-188.599	-187.683	-197.449	-196.533	-194.397	-188.293	-188.599	-196.228	-195.007	-194.092	-199.585	-190.43	-187.683	-197.449	-198.364	-190.735	-201.416	-183.411	-180.969				0.918001	-98.2666	-90.0269	-87.2803	-103.455	-126.953	-99.7925	-93.0786	-90.0269	-111.084	-107.422	-96.4355	-92.1631	-94.6045	-100.403	-117.188	-78.4302	-89.4165	-101.929	-107.117
			-0.376	-187.988	-188.599	-197.144	-195.923	-194.397	-187.073	-187.683	-196.533	-195.007	-193.787	-198.669	-189.819	-187.073	-197.449	-199.585	-190.735	-200.806	-183.716	-180.969				0.921999	-97.9614	-89.4165	-86.9751	-104.37	-127.869	-100.708	-93.9941	-90.332	-111.084	-108.032	-96.7407	-92.4683	-93.9941	-101.318	-117.798	-78.125	-90.0269	-101.624	-107.117
			-0.372003	-188.293	-187.683	-198.059	-196.838	-193.787	-187.988	-188.904	-197.144	-196.228	-193.481	-198.669	-189.819	-188.293	-197.144	-198.975	-190.735	-200.806	-183.411	-182.19				0.925997	-98.877	-89.7217	-87.5854	-104.37	-127.258	-101.013	-93.0786	-90.332	-110.168	-107.422	-96.1304	-91.8579	-94.2993	-100.403	-117.493	-77.2095	-90.0269	-101.929	-107.422
			-0.368005	-188.293	-188.293	-198.669	-197.144	-195.312	-187.683	-189.209	-196.228	-195.312	-194.092	-199.28	-189.819	-187.073	-195.923	-198.669	-190.125	-200.806	-184.326	-180.359				0.929995	-97.9614	-89.4165	-86.9751	-103.76	-126.953	-100.403	-93.0786	-89.7217	-111.084	-108.032	-97.3511	-91.8579	-94.6045	-101.013	-117.188	-78.4302	-90.332	-101.624	-106.201
			-0.364007	-187.683	-188.293	-198.669	-195.618	-194.702	-187.073	-187.988	-196.838	-195.618	-193.176	-198.669	-191.04	-187.683	-196.838	-199.89	-189.819	-200.195	-185.242	-180.054				0.934008	-98.5718	-90.332	-87.2803	-104.675	-127.258	-100.708	-94.2993	-90.6372	-111.694	-107.422	-96.4355	-92.4683	-93.9941	-101.013	-117.493	-77.8198	-89.1113	-101.624	-107.422
			-0.359994	-188.599	-188.293	-198.975	-196.228	-194.092	-187.683	-188.293	-196.533	-195.618	-194.397	-198.975	-191.345	-187.683	-197.144	-198.975	-190.43	-201.416	-184.021	-181.885				0.938005	-98.2666	-88.8062	-87.5854	-103.76	-126.648	-100.403	-93.689	-89.7217	-111.694	-107.727	-95.8252	-90.9424	-94.6045	-100.708	-116.577	-77.8198	-89.4165	-102.234	-107.117
			-0.355996	-187.378	-189.514	-197.144	-196.228	-194.092	-187.378	-187.683	-196.228	-195.618	-194.092	-198.059	-190.43	-187.378	-197.144	-199.585	-190.125	-200.5	-184.937	-181.58				0.942003	-97.9614	-89.4165	-86.6699	-103.455	-127.258	-100.708	-94.2993	-90.332	-111.084	-107.727	-96.4355	-91.8579	-93.689	-100.403	-117.798	-78.125	-90.0269	-101.624	-106.201
			-0.351998	-187.683	-187.683	-199.585	-196.533	-192.871	-187.988	-189.514	-196.533	-196.228	-194.397	-198.975	-190.735	-188.293	-197.754	-199.28	-190.735	-201.416	-183.411	-181.58				0.946001	-97.6562	-90.0269	-87.8906	-104.065	-126.953	-100.403	-93.9941	-90.6372	-111.389	-107.727	-96.4355	-92.1631	-94.2993	-100.098	-116.882	-78.4302	-89.7217	-102.539	-105.591
			-0.348001	-187.683	-187.988	-197.754	-196.228	-195.007	-187.073	-188.904	-196.228	-195.618	-194.397	-198.975	-189.514	-187.073	-196.228	-198.975	-190.735	-200.806	-184.631	-180.969				0.949999	-97.0459	-89.7217	-87.2803	-104.065	-126.953	-100.098	-94.6045	-90.0269	-112.61	-108.032	-97.0459	-91.5527	-93.689	-101.624	-116.882	-79.0405	-89.7217	-102.539	-105.286
			-0.344003	-187.073	-188.904	-198.975	-195.923	-193.787	-187.378	-189.209	-196.838	-195.923	-194.092	-198.059	-190.735	-187.378	-196.533	-200.195	-189.514	-200.806	-184.937	-181.58				0.953997	-98.5718	-89.4165	-87.8906	-104.065	-126.953	-101.013	-94.2993	-90.6372	-111.389	-107.727	-96.1304	-91.5527	-93.3838	-100.708	-116.882	-77.8198	-89.1113	-101.929	-106.506
			-0.340005	-187.988	-188.599	-199.89	-196.533	-194.092	-187.683	-188.293	-195.923	-195.923	-195.007	-198.975	-191.04	-187.683	-196.533	-199.28	-189.819	-201.721	-184.326	-182.19				0.957994	-97.3511	-89.1113	-87.8906	-103.149	-126.343	-100.098	-94.6045	-90.0269	-112.61	-107.727	-95.8252	-91.2476	-93.9941	-100.708	-116.577	-78.4302	-89.7217	-102.844	-105.286
			-0.336007	-187.378	-189.209	-198.669	-195.007	-193.787	-187.378	-188.904	-196.533	-195.618	-194.092	-198.364	-191.04	-187.378	-197.449	-200.195	-189.819	-200.806	-184.937	-181.274				0.962007	-96.7407	-89.7217	-86.9751	-103.455	-127.258	-99.7925	-96.1304	-90.6372	-112.305	-107.727	-96.4355	-92.1631	-93.689	-100.403	-116.882	-79.0405	-89.4165	-102.234	-105.591
			-0.331994	-187.378	-187.683	-198.669	-195.007	-192.566	-187.378	-189.209	-196.228	-196.533	-194.397	-198.669	-191.04	-187.988	-197.754	-199.585	-190.125	-201.721	-182.8	-182.8				0.966005	-97.0459	-88.8062	-87.8906	-103.455	-126.648	-99.7925	-95.52	-90.6372	-112	-107.422	-95.52	-91.8579	-93.9941	-101.013	-116.577	-78.7354	-88.8062	-102.844	-105.286
			-0.327996	-187.378	-188.293	-198.669	-195.923	-193.787	-187.683	-189.209	-195.923	-195.923	-194.702	-198.364	-188.904	-187.683	-196.838	-199.585	-190.735	-201.111	-185.242	-182.495				0.970003	-97.0459	-88.8062	-87.5854	-102.539	-126.648	-99.7925	-95.2148	-90.332	-112	-108.032	-96.1304	-91.5527	-93.9941	-101.318	-116.577	-79.3457	-90.0269	-102.539	-104.675
			-0.323999	-186.768	-187.988	-199.28	-196.228	-194.092	-187.378	-189.514	-196.838	-196.228	-194.702	-198.364	-191.65	-187.988	-196.533	-200.195	-189.209	-201.111	-184.326	-181.58				0.974001	-97.0459	-89.4165	-88.1958	-103.149	-126.343	-100.098	-95.52	-90.6372	-111.694	-107.422	-96.7407	-92.1631	-93.3838	-100.708	-115.967	-79.0405	-89.1113	-102.844	-104.675
			-0.320001	-187.988	-187.378	-199.89	-195.923	-193.481	-187.683	-189.514	-195.923	-195.923	-195.618	-199.585	-190.125	-187.683	-196.533	-199.585	-190.735	-201.721	-184.631	-182.19				0.977999	-96.4355	-88.501	-87.5854	-103.149	-126.343	-99.1821	-96.1304	-90.6372	-113.22	-108.032	-96.4355	-90.9424	-93.9941	-101.624	-115.662	-79.3457	-88.501	-103.455	-104.065
			-0.316003	-186.462	-189.209	-199.585	-194.702	-193.176	-186.768	-188.293	-196.228	-195.923	-194.702	-197.754	-190.735	-187.378	-195.923	-200.5	-189.209	-200.806	-185.242	-182.495				0.981996	-97.0459	-88.1958	-88.1958	-103.149	-127.258	-99.7925	-97.0459	-90.6372	-112.61	-108.032	-95.8252	-90.9424	-93.3838	-101.013	-116.577	-78.7354	-88.501	-102.539	-104.98
			-0.312005	-187.073	-188.599	-199.28	-194.702	-192.566	-187.988	-189.209	-196.228	-196.533	-195.007	-198.059	-191.04	-188.599	-197.754	-199.89	-190.125	-201.721	-184.326	-183.411				0.985994	-96.4355	-88.501	-88.501	-102.234	-126.343	-99.1821	-96.4355	-90.6372	-112.305	-107.422	-95.52	-90.6372	-93.689	-100.098	-115.356	-79.0405	-88.8062	-103.455	-104.37
			-0.308007	-186.768	-188.293	-199.28	-195.312	-193.176	-187.073	-189.514	-196.228	-196.228	-195.618	-198.364	-190.43	-187.988	-197.144	-200.5	-190.125	-200.806	-184.326	-182.495				0.990007	-94.9097	-88.501	-87.8906	-101.929	-126.953	-98.2666	-97.0459	-90.6372	-113.22	-108.643	-97.0459	-91.5527	-93.3838	-101.318	-115.356	-80.5664	-89.1113	-103.149	-103.149
			-0.303994	-186.462	-187.683	-199.585	-194.397	-193.176	-187.378	-189.819	-196.533	-196.228	-195.007	-198.059	-190.43	-187.988	-197.754	-200.5	-189.514	-201.416	-183.716	-183.411				0.994005	-96.1304	-88.8062	-88.8062	-103.149	-126.648	-99.1821	-97.3511	-90.9424	-112.915	-107.727	-96.4355	-91.2476	-93.0786	-101.318	-115.356	-79.9561	-88.1958	-103.455	-104.065
			-0.299996	-186.768	-188.293	-199.89	-195.923	-193.481	-187.378	-190.735	-195.618	-198.059	-195.923	-198.364	-189.819	-187.683	-195.618	-199.89	-190.43	-201.416	-185.852	-183.716				0.998003	-96.1304	-86.9751	-88.1958	-102.234	-126.648	-99.1821	-97.3511	-89.7217	-113.525	-108.337	-96.4355	-90.0269	-93.0786	-101.624	-114.746	-80.2612	-88.501	-103.149	-103.76
			-0.295999	-186.157	-188.904	-200.5	-195.007	-193.787	-186.768	-188.599	-196.228	-195.618	-195.312	-197.754	-191.956	-187.683	-196.228	-201.111	-187.988	-200.806	-185.852	-182.495				1.002	-95.8252	-87.5854	-87.8906	-102.539	-127.563	-98.877	-98.2666	-90.9424	-113.22	-108.032	-96.7407	-90.6372	-93.0786	-101.318	-115.356	-79.9561	-88.501	-103.149	-103.76
			-0.292001	-187.073	-187.988	-200.806	-194.092	-192.566	-187.988	-190.43	-196.228	-197.449	-195.923	-198.975	-191.65	-188.904	-197.449	-200.5	-190.125	-202.026	-184.326	-183.716				1.006	-94.9097	-87.5854	-87.5854	-102.234	-126.953	-97.9614	-99.1821	-90.332	-113.831	-107.727	-96.4355	-90.6372	-93.689	-101.624	-114.441	-80.5664	-87.8906	-104.065	-103.455
			-0.288003	-186.768	-188.904	-198.975	-193.787	-192.566	-187.073	-189.514	-196.228	-195.923	-195.923	-198.059	-191.04	-187.988	-196.838	-200.195	-189.209	-201.416	-185.242	-184.021				1.01	-95.2148	-86.9751	-88.1958	-102.234	-127.563	-97.6562	-99.1821	-90.332	-114.136	-108.337	-96.7407	-90.332	-92.4683	-102.234	-114.441	-81.1768	-88.501	-103.455	-103.455
			-0.284005	-186.157	-188.293	-199.585	-194.702	-191.65	-187.683	-190.125	-196.838	-196.228	-195.618	-198.059	-191.65	-188.599	-198.059	-200.806	-189.819	-201.416	-184.631	-184.631				1.01399	-94.9097	-87.2803	-88.8062	-101.929	-127.563	-98.2666	-99.1821	-90.332	-112.915	-107.727	-96.4355	-90.332	-92.4683	-101.318	-114.136	-80.2612	-88.1958	-103.455	-103.76
			-0.280007	-186.768	-187.378	-200.5	-195.618	-193.481	-187.378	-191.345	-196.228	-196.228	-196.533	-198.669	-191.345	-188.293	-195.923	-200.195	-189.819	-201.416	-184.937	-183.716				1.01801	-93.9941	-86.6699	-87.8906	-101.624	-127.563	-97.6562	-98.877	-89.7217	-113.831	-108.337	-97.0459	-90.0269	-92.7734	-101.929	-113.831	-81.4819	-88.1958	-104.065	-102.234
			-0.275994	-185.852	-187.988	-200.5	-193.481	-193.176	-187.073	-190.125	-196.838	-196.533	-196.228	-198.364	-191.65	-187.683	-196.228	-201.416	-188.599	-201.111	-186.462	-183.411				1.02201	-94.2993	-86.9751	-88.501	-102.844	-127.869	-97.9614	-101.013	-90.6372	-114.136	-108.337	-97.0459	-90.6372	-92.1631	-102.539	-114.136	-80.8716	-87.5854	-102.844	-102.844
			-0.271997	-186.768	-188.904	-201.416	-193.787	-192.566	-187.988	-190.43	-196.533	-198.059	-196.228	-197.754	-192.871	-188.904	-196.533	-200.806	-188.904	-201.721	-185.547	-184.937				1.026	-94.6045	-85.7544	-88.8062	-101.929	-127.869	-97.9614	-100.403	-89.7217	-114.136	-107.727	-96.4355	-89.4165	-93.0786	-101.929	-113.525	-80.5664	-87.5854	-103.455	-103.149
			-0.267999	-185.547	-189.209	-199.28	-193.787	-193.176	-187.073	-189.514	-195.923	-196.533	-196.533	-197.754	-191.65	-187.988	-196.533	-201.111	-188.904	-201.111	-186.462	-184.631				1.03	-93.9941	-85.7544	-87.5854	-101.013	-128.479	-97.3511	-101.318	-90.0269	-114.441	-108.337	-97.3511	-90.0269	-92.1631	-101.929	-114.136	-81.1768	-88.501	-103.455	-102.844
			-0.264001	-185.547	-187.378	-200.806	-193.176	-191.345	-187.378	-190.735	-196.838	-197.449	-195.923	-198.059	-192.871	-188.293	-197.754	-200.806	-189.514	-201.111	-184.631	-184.631				1.034	-93.689	-87.2803	-88.1958	-101.318	-128.479	-96.7407	-101.013	-90.0269	-114.136	-107.727	-97.6562	-90.6372	-92.4683	-101.929	-113.22	-81.7871	-87.2803	-103.76	-102.539
			-0.260003	-186.462	-187.378	-199.89	-194.397	-192.871	-187.683	-191.04	-195.923	-195.923	-197.144	-198.364	-191.345	-188.904	-196.838	-200.806	-189.819	-201.416	-185.242	-185.242				1.038	-93.0786	-85.7544	-89.1113	-101.624	-128.174	-96.7407	-101.318	-89.4165	-115.051	-108.032	-97.9614	-89.1113	-92.7734	-103.149	-113.22	-82.0923	-87.5854	-103.76	-101.929
			-0.256005	-185.547	-188.293	-200.195	-193.787	-192.261	-187.073	-190.735	-196.533	-195.923	-196.228	-197.144	-191.65	-187.988	-196.228	-201.721	-188.293	-200.806	-185.852	-185.547				1.04199	-93.9941	-86.0596	-88.8062	-101.929	-129.089	-97.9614	-101.929	-89.7217	-114.136	-108.337	-97.6562	-89.7217	-92.1631	-102.234	-113.525	-81.4819	-87.2803	-102.844	-102.844
			-0.252008	-186.157	-187.988	-202.026	-193.787	-192.871	-187.988	-190.735	-196.228	-197.449	-196.838	-198.669	-192.871	-189.209	-195.923	-200.806	-188.599	-202.026	-185.852	-185.547				1.04601	-92.7734	-85.7544	-88.1958	-101.624	-128.479	-97.3511	-101.624	-89.7217	-114.746	-108.032	-98.2666	-89.4165	-92.7734	-101.929	-113.22	-81.4819	-87.2803	-104.065	-101.929
			-0.247995	-185.852	-188.904	-201.111	-192.871	-192.871	-187.378	-190.735	-195.923	-195.923	-196.533	-198.364	-192.261	-188.599	-196.228	-201.721	-188.599	-201.111	-187.073	-184.937				1.05	-92.4683	-86.0596	-88.501	-101.624	-129.395	-96.7407	-103.149	-89.7217	-115.356	-108.643	-98.877	-89.7217	-92.4683	-102.844	-113.525	-82.0923	-87.2803	-103.76	-101.624
			-0.243997	-185.547	-188.293	-200.5	-192.566	-191.04	-187.683	-190.43	-196.838	-197.144	-196.533	-197.754	-193.176	-189.209	-197.144	-201.111	-188.293	-201.721	-184.631	-186.768				1.054	-93.0786	-86.3647	-88.8062	-102.234	-129.089	-96.7407	-102.844	-89.4165	-115.051	-107.727	-98.2666	-88.8062	-91.5527	-102.234	-112.915	-81.7871	-86.3647	-103.149	-102.844
			-0.239999	-186.157	-188.293	-200.195	-194.092	-191.956	-187.378	-191.345	-195.618	-194.702	-197.449	-198.059	-190.735	-188.599	-196.533	-201.111	-189.209	-201.416	-186.462	-186.462				1.058	-92.7734	-85.4492	-87.5854	-101.013	-129.089	-97.0459	-102.539	-88.501	-115.051	-108.032	-99.1821	-88.8062	-92.1631	-102.234	-113.525	-82.7026	-87.8906	-103.455	-101.624
			-0.236001	-185.242	-187.378	-200.5	-193.176	-192.871	-187.073	-191.65	-196.533	-196.838	-196.533	-198.364	-192.871	-188.599	-195.923	-202.026	-187.988	-200.806	-184.937	-185.547				1.062	-92.1631	-86.0596	-88.1958	-102.234	-130.005	-97.3511	-103.455	-89.4165	-115.051	-107.727	-99.4873	-89.4165	-91.8579	-102.234	-113.22	-82.7026	-87.2803	-103.149	-101.929
			-0.232003	-185.852	-186.768	-201.721	-192.566	-192.261	-187.988	-192.261	-196.838	-196.533	-197.449	-198.669	-192.261	-189.209	-195.923	-201.111	-188.904	-202.026	-185.547	-186.768				1.066	-91.8579	-85.7544	-88.501	-102.234	-129.395	-96.7407	-103.455	-88.8062	-115.967	-107.422	-99.4873	-88.8062	-92.1631	-102.844	-112.61	-82.7026	-86.3647	-103.455	-101.013
			-0.228005	-184.937	-188.904	-201.721	-192.261	-192.871	-187.073	-190.735	-196.228	-195.923	-196.838	-197.449	-192.261	-188.904	-195.007	-202.026	-187.378	-201.111	-186.462	-186.462				1.06999	-92.4683	-86.0596	-87.8906	-102.234	-130.615	-97.3511	-104.37	-88.8062	-115.356	-108.032	-99.4873	-88.501	-91.5527	-102.844	-113.525	-82.0923	-86.9751	-102.539	-101.929
			-0.223992	-184.937	-188.599	-201.111	-192.566	-191.345	-187.988	-191.04	-196.533	-197.449	-196.533	-197.754	-193.481	-188.904	-197.144	-201.721	-188.293	-202.026	-185.547	-187.378				1.07401	-92.1631	-85.7544	-87.8906	-101.624	-130.31	-96.7407	-103.76	-88.501	-114.746	-107.422	-99.4873	-88.501	-91.8579	-101.929	-113.525	-82.0923	-86.9751	-103.149	-101.929
			-0.219995	-185.547	-187.683	-201.111	-193.176	-191.956	-187.683	-191.04	-196.228	-195.923	-197.449	-198.364	-192.566	-189.514	-196.533	-201.721	-188.599	-201.416	-185.852	-186.768				1.078	-91.2476	-85.144	-87.8906	-101.013	-130.31	-95.8252	-104.37	-88.1958	-116.272	-108.032	-100.098	-88.8062	-91.5527	-102.539	-113.525	-83.9233	-87.5854	-103.455	-101.013
			-0.215997	-184.937	-187.683	-200.806	-191.956	-191.65	-187.683	-191.65	-196.838	-195.923	-196.838	-198.059	-192.566	-189.209	-196.228	-202.332	-187.988	-201.111	-184.021	-187.378				1.082	-91.8579	-86.3647	-88.501	-102.234	-131.226	-97.0459	-104.98	-88.501	-115.356	-107.117	-99.7925	-89.1113	-90.9424	-102.539	-113.525	-82.7026	-86.9751	-102.539	-101.624
			-0.211999	-185.852	-187.073	-201.721	-191.956	-191.956	-187.683	-193.176	-196.228	-193.787	-197.449	-198.364	-191.956	-189.819	-195.618	-201.721	-188.599	-201.721	-186.157	-188.599				1.086	-90.9424	-85.7544	-87.5854	-101.318	-130.92	-96.7407	-104.065	-86.9751	-115.356	-107.117	-99.7925	-88.1958	-91.8579	-101.929	-112.915	-82.7026	-87.2803	-103.149	-101.013
			-0.208001	-184.937	-188.293	-201.721	-192.261	-193.176	-187.378	-191.04	-196.228	-196.533	-197.144	-197.754	-193.787	-189.209	-194.397	-202.637	-186.768	-201.416	-186.157	-187.073				1.09	-90.9424	-85.7544	-87.5854	-101.929	-131.836	-96.7407	-104.675	-88.501	-115.662	-107.117	-101.013	-88.8062	-91.5527	-102.234	-114.136	-83.0078	-87.5854	-103.149	-100.403
			-0.204003	-184.631	-187.683	-202.942	-191.65	-191.956	-187.988	-192.261	-197.144	-196.228	-197.144	-198.975	-193.787	-189.514	-196.838	-202.332	-187.683	-202.026	-185.852	-188.293				1.094	-90.9424	-86.0596	-88.1958	-102.234	-131.226	-96.1304	-104.98	-87.8906	-115.967	-106.201	-100.708	-88.501	-91.5527	-101.929	-113.22	-82.7026	-86.3647	-103.149	-100.708
			-0.200006	-185.242	-188.599	-200.806	-192.261	-192.261	-187.073	-191.65	-196.533	-195.923	-197.449	-198.059	-193.176	-189.514	-195.618	-201.721	-187.378	-201.721	-186.768	-188.599				1.09799	-90.9424	-85.4492	-87.5854	-101.318	-131.836	-95.8252	-104.675	-86.6699	-116.272	-107.422	-100.708	-87.5854	-90.9424	-102.539	-113.831	-83.313	-87.2803	-102.844	-100.708
			-0.195993	-184.326	-188.599	-201.416	-191.345	-190.735	-187.683	-191.65	-197.144	-196.838	-197.144	-197.754	-193.481	-189.209	-196.228	-202.637	-187.683	-201.416	-186.157	-188.904				1.10201	-91.2476	-86.0596	-87.5854	-101.624	-132.141	-96.4355	-104.675	-87.5854	-115.662	-106.506	-100.403	-88.1958	-91.2476	-101.013	-113.831	-82.7026	-87.2803	-102.844	-100.708
			-0.191995	-185.242	-186.462	-201.721	-191.345	-192.871	-187.988	-193.481	-196.228	-196.228	-197.754	-198.975	-193.481	-190.125	-195.312	-201.721	-187.988	-201.721	-185.547	-188.599				1.106	-89.7217	-85.7544	-87.2803	-101.318	-131.836	-95.52	-104.675	-87.2803	-116.272	-106.201	-101.624	-88.1958	-91.8579	-101.318	-113.525	-83.6182	-87.2803	-103.455	-99.4873
			-0.187997	-184.937	-187.378	-201.416	-191.65	-192.261	-187.378	-192.261	-196.533	-195.312	-197.144	-198.364	-193.176	-189.209	-195.312	-202.942	-186.768	-201.416	-187.073	-188.599				1.11	-90.0269	-86.3647	-87.5854	-102.539	-132.446	-96.4355	-105.591	-86.6699	-116.272	-106.201	-101.318	-88.501	-90.6372	-102.234	-114.441	-83.6182	-87.2803	-101.929	-99.4873
			-0.183999	-184.631	-187.683	-203.552	-190.735	-192.261	-188.293	-192.261	-196.838	-197.144	-197.144	-198.059	-195.007	-189.819	-195.312	-202.026	-186.462	-201.721	-186.462	-189.819				1.114	-90.332	-86.0596	-87.8906	-101.929	-132.446	-95.8252	-104.675	-86.0596	-115.967	-105.591	-100.708	-87.5854	-91.5527	-101.013	-113.831	-82.3975	-86.6699	-102.844	-100.403
			-0.180001	-184.631	-188.599	-201.721	-191.65	-192.871	-187.683	-191.956	-196.228	-196.533	-197.754	-198.059	-193.787	-190.125	-195.618	-202.026	-186.768	-201.416	-187.378	-188.904				1.118	-90.0269	-85.7544	-86.6699	-101.013	-132.751	-95.8252	-104.675	-86.6699	-116.882	-105.896	-101.929	-87.8906	-91.5527	-101.013	-114.136	-83.9233	-87.2803	-103.149	-99.4873
			-0.176004	-184.631	-187.683	-202.026	-190.735	-191.04	-187.683	-192.261	-197.144	-196.838	-197.144	-198.364	-194.702	-189.514	-196.228	-202.637	-186.768	-201.111	-186.157	-189.209				1.122	-89.7217	-86.0596	-87.5854	-101.929	-133.057	-95.8252	-104.98	-86.3647	-116.882	-105.286	-101.318	-88.501	-90.0269	-100.708	-114.136	-83.313	-86.6699	-102.234	-99.7925
			-0.172006	-184.937	-187.073	-201.416	-190.735	-191.956	-188.293	-193.481	-196.533	-196.228	-198.059	-198.669	-193.176	-190.43	-195.923	-202.637	-187.683	-201.721	-185.852	-190.125				1.12599	-89.1113	-85.7544	-86.9751	-101.624	-133.057	-95.2148	-104.98	-85.144	-117.493	-105.286	-101.013	-87.8906	-90.9424	-101.013	-114.441	-83.6182	-86.9751	-102.844	-99.4873
			-0.167993	-184.631	-187.683	-201.416	-190.735	-192.566	-187.378	-192.871	-196.533	-195.312	-197.449	-198.059	-193.481	-189.819	-194.397	-203.247	-186.157	-201.416	-186.768	-190.125				1.13001	-90.0269	-86.3647	-86.9751	-101.929	-133.667	-96.4355	-104.98	-86.0596	-116.272	-104.98	-101.624	-88.501	-90.6372	-100.403	-114.441	-83.313	-87.5854	-102.234	-99.1821
			-0.163995	-184.021	-187.073	-203.247	-190.125	-192.871	-188.293	-192.871	-196.838	-197.144	-197.449	-198.975	-194.702	-190.735	-194.702	-202.942	-186.157	-201.721	-186.462	-190.125				1.134	-89.4165	-86.0596	-86.6699	-101.624	-133.057	-95.52	-104.065	-85.7544	-116.882	-104.37	-101.929	-88.501	-90.6372	-100.403	-114.136	-83.313	-86.9751	-102.539	-98.877
			-0.159997	-184.326	-187.378	-202.637	-191.04	-193.481	-187.378	-193.176	-196.228	-195.923	-197.754	-198.975	-194.092	-190.125	-194.702	-202.942	-186.157	-201.416	-187.988	-189.514				1.138	-89.4165	-85.4492	-86.3647	-101.929	-133.667	-94.9097	-104.98	-84.8389	-117.798	-104.675	-102.539	-88.501	-90.0269	-101.013	-115.051	-84.5337	-86.6699	-101.929	-97.9614
			-0.155999	-183.716	-187.988	-201.721	-189.819	-191.65	-188.293	-192.261	-197.449	-198.059	-197.144	-198.059	-194.702	-190.125	-195.312	-203.247	-185.852	-201.416	-185.852	-190.43				1.142	-89.7217	-86.0596	-87.2803	-101.929	-133.362	-96.1304	-104.675	-85.144	-117.493	-103.76	-101.013	-88.1958	-90.332	-99.7925	-114.441	-83.0078	-86.6699	-101.624	-99.4873
			-0.152001	-184.631	-187.988	-201.416	-190.125	-191.345	-187.988	-193.481	-196.838	-195.923	-198.059	-198.669	-192.871	-190.735	-195.618	-202.637	-186.462	-201.721	-187.073	-191.04				1.146	-88.8062	-85.7544	-85.7544	-100.403	-133.057	-95.2148	-104.065	-85.144	-117.798	-104.065	-101.624	-88.1958	-90.332	-98.877	-114.441	-83.9233	-87.2803	-102.844	-98.5718
			-0.148004	-184.021	-187.378	-201.111	-189.819	-192.871	-187.988	-193.787	-197.144	-196.228	-197.449	-198.669	-194.397	-190.735	-194.702	-203.552	-185.547	-200.806	-186.768	-190.125				1.15	-88.8062	-86.3647	-86.3647	-101.624	-134.583	-95.52	-104.675	-85.7544	-117.493	-103.76	-102.234	-89.4165	-89.1113	-99.1821	-115.051	-84.2285	-86.6699	-101.624	-97.9614
			-0.144006	-184.326	-186.462	-202.637	-189.514	-192.261	-188.904	-194.397	-196.838	-195.923	-197.144	-199.28	-194.397	-191.04	-195.007	-203.247	-186.157	-201.721	-186.768	-191.65				1.15399	-88.8062	-85.7544	-86.6699	-101.013	-133.972	-94.9097	-103.76	-84.5337	-118.103	-102.844	-101.624	-88.8062	-90.0269	-99.1821	-114.746	-83.9233	-86.0596	-101.929	-97.9614
			-0.139993	-184.021	-187.988	-202.332	-190.125	-193.787	-187.683	-192.566	-196.533	-195.312	-197.449	-198.059	-194.092	-190.43	-193.481	-203.247	-184.631	-201.416	-188.293	-191.345				1.15801	-89.1113	-85.7544	-86.0596	-100.708	-134.888	-95.8252	-104.37	-84.5337	-118.408	-103.455	-101.929	-88.501	-90.332	-99.1821	-115.356	-83.9233	-86.6699	-101.624	-97.6562
			-0.135995	-183.716	-188.293	-202.026	-189.514	-192.566	-188.293	-192.566	-197.449	-196.838	-196.838	-198.059	-195.618	-190.735	-195.007	-203.552	-184.631	-201.416	-186.768	-191.04				1.162	-89.1113	-86.0596	-86.3647	-100.403	-133.972	-95.8252	-103.455	-85.144	-117.798	-102.844	-101.624	-88.8062	-89.7217	-97.9614	-115.051	-83.313	-86.0596	-101.624	-98.2666
			-0.131997	-184.631	-187.378	-202.026	-189.514	-192.261	-187.988	-193.481	-196.838	-195.923	-198.059	-199.585	-194.702	-191.65	-195.312	-202.942	-185.852	-201.416	-187.073	-191.345				1.166	-88.1958	-85.4492	-85.7544	-100.403	-133.972	-94.9097	-103.149	-84.8389	-119.629	-102.844	-101.929	-88.8062	-89.7217	-98.2666	-115.051	-84.5337	-86.3647	-102.234	-97.3511
			-0.127999	-183.716	-188.293	-200.806	-189.514	-192.566	-187.988	-193.176	-197.144	-195.007	-196.838	-198.669	-193.481	-190.735	-194.397	-204.163	-184.631	-201.416	-185.242	-191.65				1.17	-89.1113	-86.3647	-86.6699	-101.013	-134.888	-95.8252	-103.455	-84.8389	-119.019	-102.234	-101.318	-89.7217	-89.4165	-98.2666	-115.356	-83.9233	-86.3647	-101.013	-97.6562
			-0.124002	-183.716	-187.073	-202.332	-188.904	-192.566	-188.599	-194.702	-196.838	-195.007	-197.144	-198.669	-194.092	-191.345	-194.702	-203.247	-185.852	-202.026	-187.073	-192.871				1.174	-88.501	-86.0596	-85.7544	-100.098	-134.583	-95.52	-102.539	-84.5337	-118.713	-101.929	-101.013	-89.1113	-89.7217	-97.3511	-115.051	-83.6182	-85.4492	-101.929	-97.3511
			-0.120004	-184.021	-187.378	-202.637	-189.819	-194.092	-187.988	-193.481	-196.838	-196.228	-197.449	-199.28	-194.702	-191.65	-193.481	-203.857	-183.716	-201.416	-187.683	-191.04				1.178	-88.501	-85.7544	-86.0596	-100.403	-134.888	-95.52	-102.844	-84.8389	-119.324	-102.234	-102.539	-89.1113	-88.8062	-97.6562	-115.967	-84.5337	-86.3647	-101.013	-96.4355
			-0.116006	-183.411	-186.768	-202.026	-188.904	-193.176	-188.904	-193.787	-197.754	-196.228	-196.838	-199.28	-195.618	-191.345	-194.092	-203.552	-184.021	-201.111	-187.073	-192.261				1.18199	-88.1958	-86.0596	-86.9751	-100.708	-134.888	-95.8252	-102.234	-84.5337	-119.934	-101.318	-101.318	-89.7217	-88.8062	-97.3511	-115.051	-83.9233	-85.144	-100.098	-97.3511
			-0.111993	-184.021	-187.683	-202.026	-189.209	-193.481	-188.293	-193.481	-196.838	-195.923	-197.754	-198.975	-194.397	-191.956	-194.092	-202.942	-184.631	-201.721	-187.683	-192.261				1.18601	-88.501	-85.7544	-85.7544	-100.098	-134.583	-95.52	-102.234	-84.5337	-120.239	-101.624	-101.013	-89.1113	-89.7217	-97.6562	-115.356	-84.2285	-85.4492	-100.708	-97.3511
			-0.107995	-183.411	-188.599	-200.806	-189.209	-191.956	-187.988	-193.481	-197.449	-195.923	-196.838	-198.364	-194.702	-191.04	-194.092	-204.163	-184.631	-201.111	-187.073	-192.261				1.19	-88.501	-86.9751	-85.7544	-100.098	-135.193	-96.1304	-102.234	-86.0596	-119.629	-101.013	-101.013	-90.0269	-88.8062	-96.1304	-115.356	-83.9233	-85.144	-100.708	-97.3511
			-0.103997	-183.411	-186.462	-201.721	-188.293	-193.176	-188.599	-195.312	-197.144	-195.923	-196.533	-199.89	-195.007	-191.956	-194.702	-203.247	-185.242	-202.026	-186.462	-192.871				1.194	-87.5854	-86.0596	-85.4492	-99.4873	-134.583	-94.9097	-101.318	-84.8389	-119.934	-100.403	-101.318	-89.4165	-88.501	-95.52	-115.051	-84.5337	-85.4492	-100.708	-96.7407
			-0.0999995	-183.716	-186.768	-201.416	-188.904	-193.481	-187.988	-194.702	-196.838	-194.397	-197.144	-199.28	-194.092	-191.65	-193.481	-203.857	-183.716	-201.111	-187.988	-192.566				1.198	-88.1958	-86.0596	-86.3647	-99.7925	-134.888	-95.2148	-101.624	-84.8389	-119.934	-101.013	-101.318	-90.0269	-88.1958	-96.7407	-115.662	-84.2285	-85.7544	-99.7925	-97.0459
			-0.0960017	-183.105	-187.378	-202.332	-188.599	-193.481	-188.904	-193.787	-197.754	-195.618	-196.228	-198.669	-196.838	-191.65	-193.176	-203.552	-183.411	-201.721	-187.988	-194.092				1.202	-88.501	-86.3647	-86.3647	-99.7925	-135.193	-96.1304	-101.318	-84.5337	-119.629	-100.098	-100.403	-89.7217	-88.501	-95.52	-115.356	-83.313	-84.8389	-99.7925	-97.9614
			-0.0920039	-184.021	-187.378	-202.332	-188.599	-194.397	-187.988	-193.481	-196.838	-196.228	-197.449	-199.28	-195.007	-192.566	-193.481	-203.247	-183.105	-201.721	-188.599	-192.566				1.206	-87.8906	-86.0596	-85.4492	-98.877	-134.888	-95.52	-101.318	-85.4492	-120.239	-100.403	-101.318	-89.4165	-88.501	-95.52	-115.662	-83.9233	-85.4492	-100.098	-96.7407
			-0.0880061	-183.105	-187.683	-201.111	-188.599	-192.871	-188.293	-193.787	-197.144	-195.618	-196.533	-198.975	-195.618	-191.65	-193.787	-204.163	-183.716	-200.806	-187.073	-192.566				1.20999	-88.1958	-86.9751	-86.9751	-99.4873	-134.888	-96.1304	-101.318	-85.7544	-120.85	-99.7925	-100.708	-90.332	-87.8906	-95.2148	-115.662	-83.9233	-85.144	-98.877	-97.6562
			-0.083993	-183.716	-187.073	-201.416	-188.293	-193.176	-188.599	-195.007	-197.144	-196.533	-196.533	-199.89	-194.702	-192.566	-194.702	-203.552	-184.021	-202.026	-187.073	-194.397				1.21401	-87.8906	-86.3647	-86.0596	-98.877	-134.583	-95.52	-100.403	-84.8389	-120.85	-99.1821	-99.7925	-90.0269	-88.501	-94.6045	-115.356	-83.6182	-84.8389	-99.7925	-97.9614
			-0.0799952	-183.411	-187.988	-201.416	-188.599	-193.787	-188.599	-194.702	-197.144	-194.702	-196.533	-198.975	-194.397	-192.261	-193.787	-204.163	-183.716	-201.416	-188.293	-193.787				1.218	-88.8062	-86.3647	-86.3647	-98.5718	-134.888	-96.1304	-101.013	-85.7544	-120.239	-99.7925	-100.708	-90.332	-88.501	-94.6045	-115.662	-83.9233	-84.8389	-99.4873	-97.9614
			-0.0759974	-182.8	-186.462	-202.332	-187.683	-194.092	-189.209	-194.397	-197.144	-196.533	-195.923	-199.585	-196.838	-192.261	-192.871	-203.552	-182.495	-201.111	-187.683	-193.787				1.222	-87.5854	-86.3647	-86.3647	-98.2666	-134.888	-96.1304	-100.708	-85.4492	-119.934	-98.877	-100.708	-89.7217	-87.8906	-93.689	-115.356	-83.6182	-84.2285	-98.877	-97.9614
			-0.0719996	-183.716	-186.462	-202.026	-187.988	-194.702	-188.293	-194.397	-196.838	-195.007	-196.838	-199.585	-195.312	-193.176	-193.481	-203.552	-183.105	-201.111	-189.209	-193.787				1.226	-87.8906	-86.3647	-86.6699	-98.5718	-134.888	-95.8252	-100.403	-85.144	-121.155	-99.1821	-101.013	-89.7217	-88.501	-95.2148	-115.662	-83.9233	-84.8389	-98.5718	-97.9614
			-0.0680018	-182.495	-187.988	-201.721	-187.683	-194.092	-188.599	-193.787	-197.449	-196.228	-196.228	-198.669	-195.923	-192.261	-193.176	-204.468	-182.19	-201.416	-187.683	-194.092				1.23	-89.1113	-87.2803	-87.2803	-98.5718	-134.888	-97.0459	-100.098	-85.7544	-120.544	-98.5718	-99.4873	-90.332	-88.501	-93.9941	-115.662	-82.7026	-84.5337	-97.9614	-99.4873
			-0.064004	-183.105	-187.683	-201.111	-187.683	-192.871	-189.514	-194.702	-197.144	-196.533	-196.533	-199.89	-194.092	-193.176	-194.397	-202.942	-183.716	-202.026	-188.293	-194.092				1.234	-87.8906	-86.3647	-86.0596	-97.3511	-134.583	-96.4355	-99.4873	-86.0596	-121.155	-98.2666	-99.4873	-90.0269	-88.8062	-93.0786	-115.356	-83.6182	-83.6182	-99.4873	-98.877
			-0.0600062	-182.8	-187.378	-200.806	-187.988	-194.397	-188.293	-195.312	-196.838	-195.618	-196.533	-199.28	-195.312	-192.871	-193.787	-204.163	-183.105	-200.806	-187.988	-193.481				1.23799	-88.1958	-86.9751	-86.6699	-97.9614	-135.193	-96.4355	-99.7925	-86.0596	-120.85	-98.5718	-100.403	-90.332	-87.5854	-93.3838	-115.967	-84.2285	-84.5337	-98.2666	-99.1821
			-0.0559932	-182.495	-186.768	-201.111	-187.378	-193.787	-189.514	-195.618	-197.449	-195.618	-195.923	-199.89	-195.618	-192.566	-193.481	-203.247	-182.8	-201.721	-187.378	-195.312				1.24201	-88.1958	-86.6699	-87.2803	-97.9614	-134.583	-96.4355	-99.4873	-85.4492	-120.85	-97.9614	-99.4873	-90.0269	-87.8906	-93.3838	-115.051	-83.313	-83.6182	-97.6562	-100.098
			-0.0519954	-183.411	-186.768	-201.721	-187.988	-195.312	-188.904	-194.397	-196.838	-194.397	-196.533	-198.975	-195.312	-192.871	-192.566	-203.552	-181.58	-201.721	-189.514	-195.007				1.246	-88.501	-86.6699	-86.6699	-97.0459	-134.277	-97.0459	-99.1821	-85.7544	-120.85	-98.2666	-100.403	-90.0269	-88.8062	-93.3838	-115.662	-83.6182	-84.5337	-97.9614	-100.098
			-0.0479976	-182.19	-187.378	-201.111	-187.378	-194.702	-189.209	-193.787	-198.059	-196.228	-195.923	-198.975	-195.923	-192.566	-192.871	-203.552	-181.274	-200.806	-188.293	-193.787				1.25	-88.501	-87.5854	-87.5854	-97.3511	-134.888	-97.0459	-99.4873	-86.6699	-120.544	-97.9614	-100.098	-90.9424	-88.1958	-92.4683	-115.356	-83.313	-83.9233	-97.6562	-101.013
			-0.0439998	-182.8	-186.462	-202.026	-187.073	-193.787	-189.209	-194.702	-196.838	-195.923	-196.228	-200.195	-195.618	-193.481	-193.787	-203.552	-182.8	-202.026	-187.988	-194.702				1.254	-87.8906	-86.6699	-87.5854	-96.7407	-134.583	-96.4355	-98.2666	-85.7544	-121.765	-97.6562	-99.4873	-90.0269	-88.501	-92.7734	-115.051	-83.9233	-84.2285	-97.6562	-100.708
			-0.040002	-182.495	-187.683	-199.89	-187.683	-194.092	-188.599	-194.397	-196.838	-195.923	-195.923	-199.28	-194.092	-192.871	-193.481	-204.163	-182.19	-201.721	-187.378	-194.397				1.258	-89.4165	-87.2803	-87.8906	-97.0459	-135.193	-97.3511	-98.877	-86.3647	-121.155	-97.9614	-99.1821	-90.6372	-87.8906	-93.0786	-115.356	-83.313	-83.9233	-97.0459	-101.929
			-0.0360042	-182.19	-187.378	-200.5	-186.768	-194.092	-190.125	-195.618	-197.144	-195.923	-195.312	-199.28	-195.618	-193.176	-193.787	-203.247	-183.411	-200.806	-188.599	-195.923				1.262	-88.8062	-86.6699	-87.2803	-95.8252	-134.583	-97.0459	-98.2666	-86.0596	-120.239	-96.7407	-98.877	-90.332	-88.501	-91.5527	-115.051	-83.0078	-83.6182	-97.3511	-102.539
			-0.0320063	-183.105	-186.157	-201.111	-187.378	-195.923	-189.209	-195.007	-196.838	-195.007	-196.533	-199.585	-195.923	-193.481	-192.261	-203.552	-181.274	-200.195	-188.904	-195.007				1.26599	-88.1958	-86.6699	-87.2803	-95.8252	-134.277	-96.7407	-98.5718	-86.6699	-120.85	-97.9614	-100.098	-90.0269	-88.1958	-92.1631	-115.356	-83.9233	-84.2285	-97.0459	-102.234
			-0.0279933	-182.19	-186.462	-201.111	-187.073	-195.007	-189.209	-195.007	-197.754	-195.007	-195.312	-199.585	-196.533	-193.176	-192.566	-203.552	-182.19	-201.416	-188.293	-195.312				1.27001	-88.501	-86.9751	-88.8062	-96.7407	-134.888	-97.0459	-98.2666	-86.0596	-120.85	-97.3511	-99.1821	-90.332	-87.8906	-92.7734	-115.356	-83.313	-83.9233	-95.8252	-103.455
			-0.0239955	-183.105	-187.073	-201.721	-186.768	-195.007	-189.514	-194.702	-196.228	-196.533	-195.312	-199.89	-195.923	-193.481	-193.176	-203.247	-181.58	-202.332	-188.904	-195.618				1.274	-89.4165	-86.9751	-88.501	-95.8252	-133.972	-97.6562	-97.6562	-86.0596	-121.155	-96.7407	-98.877	-90.0269	-89.7217	-92.1631	-115.356	-83.0078	-83.9233	-96.4355	-103.76
			-0.0199977	-182.495	-188.293	-199.89	-187.378	-193.787	-188.904	-194.702	-197.144	-195.618	-195.312	-199.28	-195.007	-193.481	-193.176	-204.163	-182.19	-201.111	-188.904	-194.397				1.278	-89.7217	-87.5854	-88.501	-96.1304	-134.583	-97.6562	-97.9614	-87.5854	-120.544	-97.0459	-99.1821	-90.6372	-88.8062	-91.8579	-115.662	-83.313	-83.9233	-96.7407	-104.37
			-0.0159999	-181.885	-186.462	-200.5	-186.768	-195.007	-190.125	-196.228	-197.144	-196.533	-195.007	-200.195	-196.533	-192.871	-193.787	-203.247	-183.105	-201.721	-187.683	-195.312				1.282	-88.8062	-86.9751	-88.8062	-95.52	-133.667	-97.0459	-97.3511	-86.3647	-120.85	-97.0459	-98.877	-90.0269	-88.1958	-91.2476	-115.051	-83.313	-83.0078	-96.4355	-104.98
			-0.0120021	-182.8	-186.462	-200.195	-187.073	-195.618	-189.514	-196.228	-196.533	-195.007	-195.923	-199.89	-195.618	-193.787	-193.176	-203.247	-181.885	-201.416	-188.599	-195.618				1.286	-89.1113	-86.9751	-88.8062	-95.52	-133.972	-97.0459	-97.6562	-86.3647	-120.85	-97.3511	-99.4873	-89.7217	-89.1113	-92.4683	-115.662	-84.2285	-83.6182	-95.8252	-104.98
			-0.00800427	-182.19	-186.768	-200.806	-187.073	-195.007	-190.125	-194.702	-197.449	-195.618	-194.702	-199.28	-197.449	-193.176	-191.65	-202.942	-180.969	-200.5	-189.514	-196.533				1.29	-89.7217	-87.2803	-89.1113	-95.8252	-133.667	-97.9614	-97.0459	-86.3647	-119.934	-96.7407	-98.877	-90.332	-89.1113	-90.9424	-115.356	-83.0078	-83.0078	-95.52	-106.506
			-0.00400647	-182.495	-186.768	-201.416	-186.462	-196.228	-189.819	-195.312	-196.533	-195.923	-195.618	-200.195	-196.228	-194.092	-192.871	-202.637	-180.969	-201.416	-189.209	-195.312				1.29399	-88.8062	-86.9751	-89.1113	-94.6045	-133.362	-97.0459	-96.4355	-86.6699	-120.544	-96.7407	-100.098	-90.0269	-89.4165	-91.2476	-115.662	-83.9233	-83.0078	-96.4355	-105.591
			6.5918e-06	-182.495	-187.378	-200.195	-187.378	-194.702	-189.514	-194.702	-197.144	-195.618	-195.312	-199.585	-196.228	-193.787	-192.566	-203.552	-180.664	-201.721	-189.209	-195.007				1.29801	-89.7217	-87.8906	-90.6372	-96.4355	-133.667	-97.6562	-97.0459	-86.3647	-120.85	-97.0459	-99.7925	-90.332	-88.8062	-91.8579	-115.662	-84.2285	-83.0078	-94.9097	-107.117
			0.00400439	-181.885	-187.378	-200.195	-186.462	-194.092	-190.43	-196.228	-196.838	-197.144	-194.092	-199.89	-196.228	-193.176	-193.787	-202.637	-182.19	-202.637	-188.599	-196.533				1.302	-90.0269	-87.8906	-89.7217	-95.2148	-133.667	-97.0459	-96.4355	-86.0596	-120.239	-96.4355	-98.877	-90.0269	-89.4165	-90.9424	-115.356	-83.313	-82.3975	-95.52	-108.337
			0.0080022	-182.8	-187.683	-198.975	-186.462	-195.618	-189.819	-195.923	-196.228	-194.397	-195.007	-199.28	-195.312	-194.092	-192.871	-202.942	-181.885	-200.5	-189.514	-195.618				1.306	-90.0269	-87.5854	-88.8062	-94.6045	-133.362	-97.3511	-96.7407	-86.9751	-120.544	-97.3511	-99.4873	-90.0269	-89.7217	-90.9424	-116.272	-83.9233	-83.313	-95.8252	-108.032
			0.012	-181.885	-186.462	-199.89	-186.462	-195.618	-190.735	-195.618	-197.449	-196.228	-194.702	-199.585	-196.838	-193.176	-191.956	-202.942	-180.969	-200.5	-188.904	-195.923				1.31	-88.8062	-88.1958	-90.0269	-94.9097	-133.362	-97.0459	-96.1304	-86.9751	-120.239	-97.0459	-99.7925	-90.6372	-88.8062	-90.6372	-115.356	-84.5337	-82.7026	-94.9097	-108.643
			0.0159978	-182.495	-185.852	-200.195	-186.157	-195.923	-189.819	-195.923	-196.838	-195.312	-195.312	-200.5	-196.533	-194.092	-192.566	-202.332	-181.274	-202.026	-191.04	-195.923				1.314	-89.1113	-88.1958	-90.0269	-94.6045	-133.057	-96.7407	-95.52	-85.7544	-120.85	-96.7407	-99.7925	-90.332	-89.4165	-91.5527	-115.662	-84.2285	-82.7026	-95.2148	-108.643
			0.0199956	-182.19	-187.988	-199.89	-187.073	-195.923	-190.125	-194.702	-197.144	-195.007	-194.092	-198.975	-196.533	-193.481	-191.956	-203.247	-180.359	-201.721	-189.514	-195.923				1.31799	-90.6372	-88.8062	-90.6372	-95.52	-132.751	-97.9614	-96.1304	-86.9751	-119.934	-97.3511	-99.7925	-90.9424	-89.7217	-90.6372	-115.662	-83.9233	-83.0078	-94.2993	-110.168
			0.0239934	-181.885	-187.378	-199.585	-186.157	-194.092	-190.43	-196.228	-196.533	-196.838	-194.397	-200.195	-195.618	-193.176	-193.481	-202.637	-181.885	-201.721	-189.514	-195.923				1.32199	-89.7217	-88.1958	-90.0269	-94.2993	-132.446	-97.0459	-95.52	-86.6699	-120.239	-97.0459	-99.7925	-90.0269	-90.0269	-90.332	-115.356	-83.6182	-82.0923	-94.9097	-110.474
			0.0280065	-182.495	-187.073	-199.585	-186.462	-196.228	-189.819	-196.228	-196.533	-195.618	-195.007	-199.585	-196.228	-194.397	-193.176	-202.637	-181.274	-201.721	-189.514	-195.312				1.32601	-89.7217	-88.1958	-90.6372	-94.6045	-133.057	-96.7407	-96.1304	-87.2803	-120.85	-97.3511	-100.403	-90.332	-89.7217	-91.2476	-116.272	-84.5337	-83.0078	-94.6045	-110.168
			0.0320043	-182.19	-187.378	-198.669	-186.462	-194.702	-191.04	-196.838	-197.144	-195.312	-194.092	-199.89	-196.228	-193.176	-192.566	-202.332	-181.885	-201.416	-189.209	-196.533				1.33	-89.7217	-88.501	-90.9424	-94.9097	-132.446	-96.7407	-95.52	-86.3647	-120.239	-97.3511	-99.7925	-90.6372	-89.1113	-90.6372	-115.662	-83.9233	-82.3975	-94.2993	-111.389
			0.0360021	-182.8	-186.768	-200.195	-185.852	-196.533	-190.43	-196.228	-196.228	-193.787	-194.397	-199.89	-195.923	-194.092	-191.956	-202.026	-180.664	-201.416	-190.43	-196.533				1.334	-89.7217	-88.501	-90.332	-93.9941	-131.531	-96.4355	-95.2148	-86.6699	-120.239	-97.3511	-100.403	-90.6372	-90.6372	-90.6372	-115.967	-84.8389	-82.3975	-95.2148	-111.694
			0.0399999	-181.885	-187.378	-199.585	-186.462	-196.228	-190.43	-195.007	-196.533	-195.312	-193.787	-199.28	-196.228	-193.787	-191.345	-202.637	-180.054	-200.5	-190.125	-195.312				1.338	-89.4165	-89.7217	-91.5527	-94.9097	-132.446	-96.4355	-95.8252	-87.2803	-119.629	-97.9614	-101.013	-91.2476	-89.4165	-90.6372	-116.272	-84.5337	-82.3975	-94.6045	-111.694
			0.0439977	-181.885	-186.462	-199.585	-185.852	-195.007	-191.04	-196.228	-196.838	-195.923	-194.092	-200.5	-196.838	-193.176	-193.176	-202.026	-181.274	-202.332	-190.43	-196.228				1.342	-89.4165	-88.8062	-91.2476	-94.9097	-131.531	-96.1304	-94.9097	-86.3647	-120.544	-97.3511	-100.708	-90.332	-90.332	-90.9424	-115.662	-84.5337	-81.4819	-94.2993	-112.305
			0.0479955	-182.495	-188.293	-198.975	-186.157	-195.007	-190.125	-195.618	-196.533	-195.312	-194.092	-199.28	-195.007	-194.092	-192.566	-202.332	-180.969	-202.026	-189.514	-196.228				1.34599	-90.9424	-89.4165	-91.5527	-94.6045	-131.836	-96.7407	-95.8252	-86.9751	-120.239	-97.9614	-100.708	-90.6372	-90.9424	-91.2476	-116.272	-84.2285	-82.3975	-94.2993	-112.915
			0.0519933	-181.58	-188.293	-198.059	-185.852	-194.702	-191.65	-196.533	-196.838	-195.923	-193.481	-199.28	-195.618	-193.481	-192.871	-202.026	-181.885	-200.806	-190.125	-196.533				1.34999	-89.7217	-89.4165	-90.6372	-94.2993	-131.531	-96.4355	-95.52	-86.9751	-119.934	-97.9614	-100.708	-90.6372	-90.332	-90.0269	-115.967	-83.9233	-82.0923	-94.6045	-113.831
			0.0560063	-182.495	-186.462	-198.975	-185.547	-196.533	-190.735	-196.533	-195.923	-195.618	-194.397	-199.89	-196.838	-193.787	-192.261	-201.721	-181.274	-201.111	-190.125	-196.228				1.35401	-89.1113	-89.7217	-90.6372	-93.9941	-131.226	-95.2148	-95.2148	-86.6699	-120.544	-98.2666	-101.929	-90.332	-90.0269	-90.6372	-116.577	-85.4492	-82.0923	-94.9097	-112.61
			0.0600042	-182.19	-187.073	-198.364	-186.768	-196.228	-191.04	-195.923	-197.144	-194.397	-193.176	-199.585	-196.228	-193.787	-191.65	-202.637	-180.664	-201.111	-190.125	-196.228				1.358	-89.7217	-90.332	-92.1631	-95.52	-131.836	-95.8252	-95.52	-86.0596	-120.239	-98.2666	-101.624	-90.9424	-89.7217	-91.2476	-116.272	-84.5337	-81.7871	-93.689	-113.525
			0.064002	-181.885	-187.073	-199.89	-185.852	-196.228	-191.04	-195.923	-196.533	-196.533	-193.176	-200.195	-196.838	-193.787	-192.261	-201.416	-180.664	-202.332	-190.735	-197.144				1.362	-90.0269	-89.7217	-91.2476	-94.9097	-130.92	-95.8252	-94.9097	-86.0596	-119.934	-98.2666	-101.624	-90.6372	-91.5527	-90.9424	-115.662	-84.2285	-81.4819	-94.6045	-114.136
			0.0679998	-182.495	-187.988	-198.364	-186.157	-195.312	-190.735	-195.618	-195.923	-195.923	-193.481	-199.28	-195.923	-194.092	-192.871	-202.332	-180.969	-201.111	-191.04	-195.312				1.366	-90.0269	-90.9424	-91.5527	-94.9097	-131.226	-95.8252	-95.8252	-87.2803	-120.239	-99.1821	-102.844	-90.6372	-90.6372	-91.5527	-116.272	-84.8389	-82.0923	-94.6045	-113.831
			0.0719976	-182.19	-187.378	-198.364	-185.852	-195.618	-191.956	-196.838	-196.533	-196.838	-193.176	-200.195	-196.838	-193.176	-192.871	-201.721	-182.495	-201.416	-189.514	-196.228				1.37	-89.4165	-90.332	-91.5527	-94.9097	-130.92	-94.9097	-95.52	-86.6699	-120.239	-98.877	-102.234	-90.6372	-90.332	-91.5527	-115.662	-84.8389	-81.4819	-93.689	-115.051
			0.0759954	-183.105	-187.378	-198.059	-185.547	-195.923	-191.345	-197.144	-195.618	-195.312	-193.481	-199.585	-196.228	-193.787	-192.871	-201.416	-181.274	-200.806	-189.209	-196.533				1.37399	-89.4165	-90.9424	-91.5527	-94.9097	-130.31	-94.9097	-95.52	-86.6699	-120.544	-99.1821	-102.844	-90.332	-90.9424	-91.8579	-116.272	-84.8389	-82.0923	-94.6045	-114.441
			0.0799932	-181.885	-188.293	-197.754	-186.462	-195.923	-191.345	-196.228	-196.838	-195.007	-192.566	-199.28	-197.754	-193.481	-191.65	-201.721	-180.969	-200.5	-190.43	-196.838				1.37799	-90.0269	-91.2476	-91.8579	-94.9097	-130.92	-96.1304	-95.52	-86.3647	-119.324	-98.877	-102.844	-91.8579	-90.6372	-91.2476	-115.662	-84.8389	-81.7871	-94.2993	-115.356
			0.0840062	-182.19	-186.768	-199.28	-186.157	-196.533	-191.65	-196.228	-195.923	-196.228	-192.871	-200.195	-197.144	-192.871	-191.65	-201.111	-180.359	-201.111	-190.43	-196.228				1.38201	-89.1113	-91.2476	-91.5527	-94.6045	-129.7	-94.6045	-95.52	-86.0596	-120.239	-99.4873	-103.76	-90.6372	-91.2476	-91.5527	-115.967	-85.144	-81.1768	-94.9097	-114.136
			0.088004	-182.495	-187.378	-198.669	-186.157	-195.923	-191.65	-195.923	-195.923	-195.312	-193.176	-199.585	-196.838	-193.787	-192.261	-201.721	-180.969	-201.416	-191.04	-195.618				1.386	-90.0269	-91.5527	-93.0786	-95.52	-130.31	-95.2148	-96.4355	-86.6699	-120.239	-100.098	-103.76	-90.9424	-90.9424	-93.0786	-115.967	-84.8389	-82.0923	-93.689	-114.746
			0.0920018	-181.885	-187.988	-197.449	-186.462	-194.702	-192.261	-196.533	-196.533	-197.144	-191.956	-199.89	-196.838	-192.871	-192.261	-201.111	-181.885	-202.026	-189.819	-196.838				1.39	-90.0269	-91.5527	-92.1631	-95.2148	-129.7	-95.2148	-96.4355	-86.0596	-119.629	-99.4873	-102.844	-90.9424	-91.2476	-91.8579	-115.356	-84.5337	-81.4819	-93.689	-115.662
			0.0959996	-183.105	-188.293	-197.754	-185.852	-195.923	-191.65	-197.144	-195.923	-195.007	-193.481	-199.585	-195.923	-193.481	-193.481	-201.111	-181.885	-200.5	-190.735	-196.228				1.394	-89.7217	-91.2476	-91.5527	-94.6045	-129.7	-94.6045	-96.4355	-87.2803	-119.934	-99.7925	-104.065	-90.9424	-91.5527	-91.8579	-115.967	-84.8389	-82.3975	-94.6045	-115.051
			0.0999974	-182.495	-187.378	-197.144	-186.462	-195.618	-191.956	-196.228	-196.228	-196.228	-192.871	-199.585	-196.838	-192.871	-191.956	-201.416	-181.274	-200.195	-189.514	-195.618				1.398	-89.4165	-92.1631	-92.7734	-95.2148	-129.395	-94.2993	-96.7407	-86.6699	-120.239	-99.7925	-104.065	-91.5527	-90.6372	-92.4683	-115.662	-85.144	-81.7871	-94.2993	-114.746
			0.103995	-182.19	-187.073	-198.364	-185.852	-196.533	-192.261	-197.144	-195.618	-195.312	-191.956	-199.89	-197.449	-192.871	-192.566	-200.5	-181.58	-201.416	-191.345	-196.838				1.40199	-89.4165	-91.5527	-93.0786	-94.9097	-128.784	-93.689	-96.4355	-85.4492	-120.239	-99.4873	-104.065	-90.9424	-91.5527	-92.7734	-115.356	-84.8389	-81.1768	-94.2993	-114.441
			0.107993	-182.8	-187.683	-197.754	-186.157	-196.533	-191.956	-195.618	-195.923	-195.312	-192.261	-199.28	-196.838	-193.481	-191.345	-201.416	-180.054	-201.111	-191.345	-196.228				1.40599	-90.6372	-91.8579	-93.3838	-95.8252	-129.395	-95.2148	-97.6562	-86.3647	-119.324	-100.403	-104.37	-91.2476	-92.1631	-93.3838	-115.356	-84.5337	-81.4819	-93.9941	-114.746
			0.112006	-182.8	-187.988	-197.449	-186.157	-194.702	-192.261	-196.838	-196.228	-196.838	-192.261	-199.585	-195.923	-192.566	-192.566	-200.806	-181.58	-201.111	-190.735	-195.923				1.41001	-89.7217	-92.1631	-92.7734	-95.52	-128.479	-94.2993	-96.7407	-86.6699	-119.324	-99.7925	-104.37	-90.9424	-91.8579	-92.7734	-115.356	-84.2285	-81.1768	-94.2993	-114.441
			0.116004	-183.105	-187.683	-197.144	-186.157	-196.533	-191.956	-196.838	-195.312	-195.923	-193.176	-199.28	-196.838	-193.176	-193.176	-200.806	-181.58	-201.416	-190.735	-195.312				1.414	-89.7217	-92.4683	-93.0786	-95.8252	-128.479	-93.689	-97.3511	-86.6699	-120.544	-100.098	-105.286	-90.6372	-91.8579	-93.3838	-115.356	-84.8389	-81.7871	-94.2993	-113.831
			0.120002	-182.495	-188.599	-195.923	-187.073	-195.312	-192.566	-197.449	-196.533	-196.533	-191.345	-199.585	-195.923	-192.566	-192.261	-200.806	-182.19	-201.416	-190.125	-196.533				1.418	-90.332	-93.0786	-93.689	-96.1304	-128.174	-94.2993	-97.3511	-85.7544	-119.934	-100.098	-104.37	-91.5527	-91.5527	-93.3838	-114.746	-83.9233	-81.4819	-93.689	-115.051
			0.124	-182.8	-187.683	-197.754	-186.157	-196.533	-192.261	-196.838	-195.618	-194.397	-191.65	-199.585	-196.533	-192.261	-192.871	-200.5	-180.969	-200.806	-190.735	-196.533				1.422	-90.0269	-92.1631	-92.4683	-94.9097	-127.869	-93.9941	-97.0459	-85.7544	-119.324	-99.7925	-105.286	-91.2476	-92.4683	-92.7734	-115.051	-84.2285	-80.8716	-95.2148	-114.136
			0.127997	-183.105	-187.988	-197.449	-186.462	-197.144	-191.956	-195.923	-196.228	-195.923	-192.566	-198.975	-196.838	-192.871	-191.04	-201.111	-180.359	-199.89	-191.04	-195.618				1.426	-89.7217	-93.0786	-93.3838	-95.8252	-128.479	-93.689	-98.2666	-86.3647	-119.629	-100.708	-105.896	-91.2476	-91.2476	-93.689	-115.051	-84.8389	-81.7871	-94.2993	-113.22
			0.131995	-182.495	-187.378	-197.144	-186.768	-196.228	-192.871	-196.533	-195.618	-196.228	-191.345	-199.89	-197.144	-191.956	-192.566	-200.195	-181.58	-201.416	-191.04	-195.923				1.42999	-89.7217	-92.7734	-93.689	-96.7407	-127.869	-93.3838	-97.3511	-85.144	-119.629	-99.7925	-105.591	-91.2476	-91.8579	-93.689	-114.746	-84.2285	-81.1768	-93.3838	-113.831
			0.135993	-183.411	-188.599	-197.144	-186.157	-195.923	-192.566	-196.228	-195.312	-195.312	-191.956	-198.975	-195.618	-193.176	-192.566	-200.806	-180.969	-201.416	-191.345	-195.312				1.43401	-90.9424	-93.0786	-93.689	-95.8252	-127.563	-93.9941	-97.9614	-86.0596	-119.934	-100.708	-105.896	-90.6372	-92.4683	-94.2993	-115.662	-83.9233	-82.0923	-94.2993	-113.831
			0.140006	-182.8	-189.209	-195.618	-187.378	-195.007	-193.176	-197.144	-196.228	-195.923	-191.956	-198.669	-195.007	-192.261	-192.871	-200.5	-182.19	-200.5	-190.735	-195.923				1.43801	-90.332	-93.0786	-93.689	-95.8252	-127.869	-93.689	-97.9614	-86.0596	-119.629	-101.013	-105.591	-91.5527	-91.8579	-93.0786	-115.051	-83.9233	-81.4819	-94.2993	-113.831
			0.144004	-183.411	-187.683	-196.838	-186.462	-196.228	-192.871	-197.144	-195.618	-195.923	-191.956	-199.585	-197.144	-191.956	-193.481	-199.89	-181.885	-201.416	-190.43	-195.618				1.442	-90.0269	-92.7734	-93.0786	-95.52	-126.953	-92.4683	-97.9614	-85.4492	-120.544	-100.403	-106.201	-90.9424	-92.1631	-93.3838	-115.051	-84.8389	-81.1768	-94.9097	-112.61
			0.148002	-183.411	-188.293	-195.923	-186.768	-196.228	-192.566	-196.533	-195.618	-194.397	-190.735	-198.669	-196.228	-192.566	-192.261	-201.111	-181.274	-200.195	-190.735	-195.618				1.446	-90.6372	-93.0786	-94.6045	-96.7407	-127.563	-93.3838	-98.877	-85.144	-119.629	-101.013	-105.896	-91.2476	-92.1631	-93.9941	-115.051	-84.2285	-81.7871	-93.9941	-112.915
			0.151999	-183.105	-187.988	-197.144	-187.073	-196.533	-192.871	-195.923	-195.618	-195.923	-190.735	-199.28	-196.838	-191.956	-191.65	-200.195	-180.969	-201.416	-191.04	-196.838				1.45	-90.0269	-93.0786	-93.689	-96.1304	-126.648	-93.3838	-98.2666	-84.8389	-118.713	-100.403	-105.591	-90.9424	-92.7734	-93.0786	-114.746	-83.313	-81.1768	-94.6045	-112.61
			0.155997	-184.021	-187.988	-196.838	-186.768	-195.923	-192.261	-195.923	-195.312	-196.228	-192.261	-198.975	-196.228	-192.566	-192.871	-199.89	-180.664	-200.5	-191.65	-194.702				1.454	-90.9424	-93.0786	-93.689	-96.1304	-126.648	-93.0786	-98.877	-85.7544	-119.019	-100.708	-107.117	-90.9424	-92.4683	-94.2993	-115.967	-84.2285	-81.7871	-94.9097	-112
			0.159995	-183.105	-188.599	-196.228	-187.073	-195.923	-193.481	-196.533	-196.228	-196.228	-191.04	-198.975	-196.228	-191.956	-193.176	-200.195	-182.495	-201.111	-190.43	-195.618				1.45799	-90.6372	-93.0786	-94.2993	-97.3511	-126.648	-92.4683	-98.2666	-85.144	-119.324	-100.708	-106.201	-91.5527	-91.8579	-93.9941	-114.746	-83.9233	-81.1768	-94.2993	-112.305
			0.163993	-183.716	-188.293	-195.923	-186.768	-195.618	-192.871	-197.449	-195.312	-196.228	-190.735	-198.975	-195.923	-191.65	-194.092	-199.89	-181.58	-201.721	-189.514	-195.618				1.46201	-91.2476	-92.4683	-93.9941	-96.7407	-126.343	-92.7734	-97.9614	-84.5337	-119.934	-100.403	-106.201	-90.6372	-92.7734	-93.9941	-115.662	-83.9233	-80.8716	-95.2148	-112
			0.168006	-183.716	-189.209	-195.312	-187.378	-195.923	-193.176	-196.228	-195.923	-195.312	-191.04	-198.364	-197.144	-192.261	-192.566	-200.5	-181.274	-199.89	-191.04	-195.312				1.46601	-91.5527	-92.7734	-93.9941	-96.7407	-126.648	-93.3838	-99.1821	-85.4492	-118.713	-101.013	-106.506	-90.6372	-92.4683	-93.3838	-115.356	-83.6182	-81.1768	-95.52	-111.694
			0.172004	-183.105	-187.683	-196.533	-187.378	-196.838	-193.176	-196.533	-195.618	-196.533	-191.04	-199.28	-197.449	-191.04	-191.956	-199.585	-181.274	-200.5	-190.125	-195.618				1.47	-90.0269	-92.7734	-93.689	-96.7407	-125.732	-92.7734	-98.2666	-84.5337	-119.324	-100.708	-107.422	-90.6372	-92.1631	-93.0786	-115.051	-83.9233	-80.5664	-95.2148	-111.084
			0.176001	-184.021	-187.378	-196.838	-186.768	-196.838	-192.871	-195.923	-195.312	-195.312	-191.04	-198.364	-196.533	-192.261	-192.871	-199.89	-180.359	-200.806	-191.345	-194.702				1.474	-91.2476	-92.7734	-94.9097	-97.9614	-126.038	-92.7734	-98.877	-84.5337	-119.629	-101.624	-107.422	-90.6372	-92.1631	-94.9097	-115.051	-84.2285	-81.7871	-94.6045	-110.474
			0.179999	-183.411	-188.599	-195.618	-187.988	-195.007	-193.787	-196.228	-195.923	-197.449	-190.125	-198.059	-195.923	-191.345	-192.261	-199.89	-182.495	-201.111	-190.43	-195.618				1.478	-91.5527	-93.0786	-94.2993	-97.3511	-125.732	-93.3838	-98.5718	-84.2285	-118.713	-101.318	-106.506	-90.6372	-92.1631	-94.2993	-115.051	-83.0078	-80.8716	-94.9097	-111.694
			0.183997	-184.631	-188.599	-195.312	-187.073	-195.923	-193.176	-197.144	-195.007	-196.838	-191.04	-198.975	-195.923	-191.04	-194.092	-199.585	-181.885	-201.111	-191.04	-194.702				1.482	-90.9424	-92.4683	-93.9941	-97.0459	-124.817	-92.7734	-98.877	-84.5337	-119.324	-100.708	-107.727	-89.7217	-92.7734	-93.3838	-115.356	-83.9233	-80.2612	-96.4355	-110.474
			0.187995	-184.021	-188.904	-195.007	-187.378	-195.618	-193.787	-196.533	-195.923	-196.533	-191.04	-198.059	-196.228	-191.65	-192.871	-200.195	-182.19	-200.195	-189.819	-194.397				1.48599	-91.2476	-93.0786	-94.2993	-98.5718	-125.427	-92.4683	-99.1821	-84.5337	-119.324	-101.624	-107.422	-90.9424	-91.5527	-93.689	-115.356	-84.5337	-80.8716	-95.2148	-110.474
			0.191993	-184.021	-188.293	-195.007	-187.988	-195.923	-193.787	-197.144	-195.618	-196.533	-189.514	-198.669	-197.144	-190.735	-193.176	-199.28	-181.58	-201.416	-190.125	-195.618				1.49001	-90.6372	-92.1631	-93.9941	-97.9614	-124.512	-91.8579	-99.1821	-83.6182	-119.324	-101.318	-106.812	-90.332	-91.8579	-93.9941	-114.746	-83.9233	-80.5664	-95.8252	-110.168
			0.196006	-184.631	-187.988	-195.923	-187.378	-196.838	-193.481	-195.312	-195.312	-195.618	-190.43	-198.364	-196.838	-191.65	-192.261	-199.585	-180.664	-200.195	-191.65	-195.007				1.49401	-91.8579	-93.0786	-94.6045	-97.6562	-125.122	-93.0786	-99.7925	-83.9233	-118.713	-102.234	-107.727	-90.0269	-91.8579	-93.9941	-115.662	-84.2285	-81.1768	-95.52	-109.863
			0.200004	-183.716	-188.599	-195.312	-188.293	-195.618	-194.397	-195.923	-195.618	-196.838	-190.43	-197.754	-195.007	-191.04	-192.566	-199.585	-181.885	-200.195	-190.43	-194.702				1.498	-90.6372	-92.4683	-94.2993	-97.9614	-124.817	-92.1631	-99.1821	-83.313	-118.408	-101.318	-107.727	-90.332	-91.2476	-93.689	-115.356	-83.9233	-80.5664	-95.52	-109.863
			0.204001	-184.631	-187.683	-195.618	-187.378	-196.838	-193.481	-196.228	-195.312	-196.838	-190.43	-198.364	-196.838	-190.735	-194.092	-198.975	-181.885	-201.111	-190.735	-193.787				1.502	-91.2476	-92.1631	-95.2148	-98.2666	-124.207	-91.8579	-99.4873	-83.313	-119.629	-101.624	-108.032	-90.0269	-91.8579	-94.2993	-115.967	-84.8389	-80.5664	-95.8252	-109.558
			0.207999	-184.326	-189.514	-194.092	-188.293	-195.618	-194.397	-196.228	-196.228	-197.144	-189.819	-197.144	-195.312	-191.04	-193.787	-199.89	-182.19	-200.806	-190.125	-194.397				1.506	-92.1631	-92.4683	-95.2148	-99.1821	-124.207	-92.7734	-99.7925	-83.313	-118.713	-101.929	-107.117	-90.6372	-91.2476	-93.689	-115.662	-83.9233	-80.8716	-95.8252	-110.168
			0.211997	-184.021	-189.209	-193.787	-187.988	-195.923	-194.092	-196.838	-195.312	-196.533	-189.819	-198.059	-196.228	-190.43	-193.176	-199.28	-182.495	-200.5	-189.819	-194.702				1.51	-91.2476	-91.8579	-93.689	-97.6562	-123.596	-92.1631	-99.4873	-83.6182	-118.713	-101.624	-107.422	-89.7217	-92.1631	-92.7734	-115.356	-84.2285	-80.2612	-96.7407	-109.253
			0.215995	-185.547	-187.988	-195.618	-187.988	-197.449	-193.481	-195.007	-195.618	-196.533	-191.04	-197.754	-196.228	-191.345	-192.871	-199.28	-180.664	-199.89	-190.735	-193.787				1.51399	-91.5527	-92.4683	-94.9097	-98.5718	-124.512	-92.1631	-100.098	-84.2285	-118.713	-102.539	-108.337	-90.0269	-90.9424	-93.689	-116.272	-85.4492	-81.1768	-96.7407	-108.032
			0.219993	-184.021	-187.988	-194.397	-188.599	-196.838	-194.397	-195.923	-195.923	-196.228	-189.209	-198.059	-196.228	-190.43	-192.261	-199.28	-181.885	-200.5	-191.04	-195.007				1.51801	-90.9424	-92.1631	-94.9097	-98.877	-123.291	-91.8579	-99.4873	-82.7026	-118.713	-102.539	-107.422	-90.332	-90.6372	-93.9941	-115.356	-84.5337	-80.5664	-95.8252	-108.643
			0.224006	-184.937	-188.599	-195.618	-187.988	-196.533	-193.787	-195.312	-195.312	-196.228	-190.125	-197.754	-194.702	-190.43	-194.092	-198.669	-181.274	-201.416	-191.04	-194.397				1.52201	-91.8579	-91.8579	-94.9097	-98.5718	-123.596	-92.7734	-99.4873	-83.0078	-118.103	-102.539	-108.032	-89.7217	-92.1631	-93.689	-116.272	-84.5337	-80.2612	-96.7407	-108.337
			0.228003	-184.937	-189.819	-193.787	-188.599	-195.618	-194.702	-196.228	-196.228	-196.533	-189.819	-196.838	-193.787	-191.04	-193.481	-199.585	-182.8	-199.89	-190.43	-193.787				1.526	-91.8579	-92.1631	-94.9097	-99.1821	-123.596	-92.4683	-99.7925	-83.6182	-118.103	-103.149	-107.727	-90.0269	-90.9424	-93.3838	-115.662	-84.5337	-80.2612	-96.7407	-108.643
			0.232001	-184.937	-188.293	-194.092	-188.599	-195.923	-194.092	-196.533	-195.618	-197.449	-189.819	-198.059	-196.228	-190.125	-194.397	-198.669	-182.8	-201.111	-189.514	-194.092				1.53	-91.2476	-91.5527	-94.6045	-98.877	-122.986	-91.2476	-99.4873	-83.0078	-119.324	-102.234	-108.032	-89.7217	-90.9424	-93.0786	-115.967	-85.4492	-79.9561	-96.7407	-107.727
			0.235999	-185.547	-188.904	-193.787	-188.599	-196.838	-194.092	-195.312	-195.618	-196.228	-189.514	-196.838	-195.312	-190.735	-193.787	-199.28	-181.885	-200.195	-190.125	-193.787				1.534	-91.8579	-92.4683	-95.2148	-99.7925	-123.596	-92.4683	-100.403	-83.313	-118.713	-103.149	-107.727	-90.0269	-90.6372	-94.2993	-115.967	-85.4492	-80.8716	-96.4355	-107.422
			0.239997	-184.937	-188.599	-194.092	-189.209	-196.838	-194.397	-195.312	-195.923	-195.007	-188.904	-197.144	-195.618	-190.125	-192.566	-198.975	-182.19	-199.89	-190.125	-195.312				1.538	-91.2476	-91.8579	-94.2993	-98.877	-122.986	-92.4683	-100.098	-82.7026	-117.493	-102.844	-107.422	-90.0269	-90.6372	-93.0786	-115.662	-84.8389	-80.5664	-97.0459	-107.727
			0.243995	-185.852	-187.683	-195.312	-188.904	-197.144	-193.787	-195.007	-195.007	-196.533	-190.125	-197.754	-195.312	-190.43	-193.787	-198.669	-180.969	-200.195	-191.04	-193.176				1.54199	-90.9424	-91.5527	-94.9097	-99.1821	-122.986	-91.8579	-100.098	-83.313	-118.408	-103.149	-108.948	-89.4165	-90.6372	-93.689	-115.967	-85.7544	-80.5664	-97.6562	-106.812
			0.247992	-184.937	-188.599	-193.481	-189.209	-196.533	-195.007	-194.702	-196.228	-195.923	-188.599	-196.228	-195.007	-190.735	-193.787	-198.975	-182.8	-200.5	-189.819	-193.176				1.54601	-91.2476	-92.1631	-95.52	-100.403	-122.986	-92.4683	-100.098	-82.7026	-118.103	-103.76	-108.337	-90.332	-90.0269	-94.2993	-115.662	-85.7544	-80.8716	-96.7407	-107.117
			0.252005	-184.631	-188.904	-193.176	-189.209	-196.228	-194.397	-196.838	-195.312	-196.533	-188.904	-197.754	-195.618	-189.819	-194.397	-198.364	-182.495	-201.416	-188.599	-193.787				1.55	-91.2476	-91.2476	-93.9941	-99.7925	-122.375	-92.4683	-100.403	-82.7026	-118.408	-102.844	-107.727	-89.7217	-91.2476	-93.3838	-116.272	-85.144	-80.5664	-97.0459	-107.117
			0.256003	-186.157	-189.819	-193.176	-188.904	-196.838	-194.397	-195.007	-195.923	-196.228	-189.514	-195.923	-196.533	-190.125	-194.702	-198.975	-182.8	-199.585	-189.819	-193.176				1.554	-91.8579	-92.1631	-94.6045	-99.4873	-122.986	-92.7734	-101.013	-83.6182	-118.103	-103.76	-107.727	-90.0269	-90.6372	-93.3838	-115.967	-85.4492	-82.0923	-97.6562	-107.117
			0.260001	-184.937	-188.293	-193.481	-190.125	-197.144	-194.702	-195.618	-195.618	-196.533	-188.904	-197.144	-195.923	-190.125	-192.566	-198.669	-182.19	-199.89	-189.514	-194.092				1.558	-90.332	-91.5527	-94.2993	-99.7925	-122.681	-91.5527	-100.403	-82.7026	-117.798	-103.76	-108.032	-90.0269	-89.4165	-93.0786	-115.662	-86.0596	-80.8716	-97.0459	-106.201
			0.263999	-186.157	-187.378	-194.397	-189.209	-198.364	-194.092	-194.702	-195.312	-195.007	-188.904	-196.838	-195.923	-190.125	-194.397	-198.059	-182.19	-200.195	-190.735	-193.481				1.562	-91.5527	-91.5527	-95.2148	-100.098	-122.681	-92.1631	-101.013	-82.7026	-118.103	-104.065	-108.337	-89.7217	-90.0269	-94.2993	-116.272	-86.3647	-81.4819	-97.6562	-105.896
			0.267997	-186.157	-189.209	-194.092	-189.819	-196.533	-195.312	-194.092	-196.838	-196.228	-188.293	-195.923	-194.092	-190.43	-193.481	-199.28	-182.495	-200.195	-188.599	-194.092				1.566	-91.2476	-91.5527	-94.9097	-100.403	-122.986	-93.3838	-101.318	-82.7026	-117.188	-104.37	-107.727	-90.6372	-90.332	-93.3838	-115.662	-85.144	-81.4819	-96.7407	-106.506
			0.271995	-184.631	-188.599	-192.871	-189.819	-197.144	-194.092	-195.923	-195.618	-197.449	-189.209	-196.838	-195.007	-189.514	-195.007	-198.364	-182.495	-200.806	-189.209	-193.176				1.56999	-90.9424	-91.2476	-94.2993	-99.7925	-122.681	-92.1631	-101.013	-83.313	-117.798	-103.455	-108.032	-89.7217	-90.6372	-93.0786	-116.272	-85.7544	-81.4819	-97.9614	-105.591
			0.276008	-186.462	-188.904	-193.176	-189.209	-196.838	-194.397	-195.312	-195.923	-196.533	-189.819	-196.228	-195.312	-190.735	-195.007	-198.975	-183.105	-200.195	-189.514	-192.871				1.57401	-91.2476	-92.1631	-94.9097	-100.403	-122.986	-92.7734	-101.624	-83.9233	-118.103	-104.675	-107.727	-90.332	-90.0269	-93.689	-115.967	-86.3647	-82.3975	-97.3511	-105.286
			0.280005	-185.852	-189.209	-192.261	-190.43	-197.144	-195.007	-195.618	-195.618	-196.533	-188.293	-196.533	-195.618	-189.819	-194.092	-198.669	-182.8	-200.195	-189.209	-194.092				1.578	-90.9424	-91.5527	-94.2993	-100.403	-122.07	-92.1631	-101.318	-83.0078	-117.798	-104.065	-107.117	-90.332	-90.332	-93.0786	-115.356	-85.4492	-81.7871	-97.3511	-105.286
			0.284003	-186.768	-188.599	-193.787	-189.514	-198.669	-194.702	-194.397	-195.618	-195.618	-189.209	-195.923	-195.312	-189.819	-194.397	-198.364	-181.274	-199.585	-189.514	-193.787				1.582	-91.5527	-91.5527	-94.2993	-99.7925	-122.375	-93.0786	-101.318	-83.6182	-117.798	-104.37	-108.032	-90.0269	-90.332	-93.0786	-116.272	-86.6699	-82.3975	-98.2666	-104.98
			0.288001	-186.462	-187.988	-193.176	-190.125	-197.449	-195.007	-194.092	-196.228	-196.228	-188.599	-195.618	-193.176	-190.125	-193.481	-198.975	-182.8	-198.975	-188.599	-193.176				1.586	-90.0269	-91.8579	-94.6045	-100.403	-122.375	-92.4683	-101.929	-83.6182	-117.493	-104.37	-108.337	-90.332	-89.4165	-92.7734	-115.356	-86.3647	-82.3975	-97.6562	-104.98
			0.291999	-185.852	-187.378	-193.481	-190.43	-198.059	-194.092	-194.397	-195.312	-196.533	-188.599	-196.228	-195.312	-189.514	-195.007	-198.364	-182.495	-201.111	-188.904	-193.176				1.59	-90.6372	-91.5527	-94.9097	-100.708	-121.765	-92.4683	-101.624	-83.0078	-118.713	-104.065	-108.643	-90.0269	-90.6372	-93.3838	-115.662	-86.3647	-82.3975	-97.3511	-104.37
			0.295997	-187.378	-189.209	-191.956	-189.514	-197.144	-194.702	-195.007	-196.228	-196.838	-188.904	-195.618	-194.092	-190.43	-195.007	-198.669	-183.411	-200.195	-188.904	-192.871				1.594	-91.5527	-92.1631	-95.2148	-101.318	-122.681	-93.689	-102.234	-83.9233	-117.493	-104.98	-107.727	-90.6372	-90.6372	-93.3838	-115.356	-86.0596	-83.0078	-97.3511	-104.675
			0.299994	-184.326	-189.209	-191.65	-190.43	-197.144	-194.397	-194.702	-195.923	-196.838	-187.988	-195.923	-194.397	-189.819	-195.312	-198.669	-183.411	-199.89	-188.599	-193.481				1.59799	-90.6372	-91.8579	-93.9941	-100.403	-122.375	-92.4683	-102.234	-83.9233	-118.103	-104.37	-108.032	-90.9424	-89.7217	-91.8579	-115.051	-85.7544	-83.0078	-97.9614	-104.675
			0.304007	-187.073	-187.988	-192.566	-189.819	-198.669	-194.092	-194.092	-195.312	-196.533	-188.904	-195.618	-194.702	-189.514	-194.702	-198.364	-182.19	-199.28	-188.904	-192.566				1.60201	-91.2476	-91.8579	-94.2993	-100.098	-122.375	-92.4683	-102.234	-84.2285	-118.408	-104.675	-108.643	-90.6372	-89.7217	-92.7734	-115.662	-87.5854	-83.6182	-97.9614	-103.149
			0.308005	-186.157	-188.904	-192.261	-190.43	-198.669	-195.618	-193.787	-196.533	-195.618	-187.988	-195.007	-194.397	-190.125	-194.702	-198.975	-183.411	-199.28	-187.988	-193.787				1.606	-90.6372	-91.5527	-94.6045	-101.013	-122.375	-92.4683	-102.539	-83.0078	-117.493	-104.98	-108.032	-91.2476	-89.7217	-92.7734	-115.051	-86.6699	-83.6182	-96.7407	-104.065
			0.312003	-186.157	-187.988	-193.176	-190.735	-198.059	-194.092	-193.787	-195.618	-196.228	-187.988	-195.923	-193.481	-189.514	-194.397	-198.364	-181.885	-200.195	-188.599	-193.787				1.61	-91.5527	-91.5527	-93.689	-100.403	-122.07	-93.0786	-102.539	-83.6182	-117.798	-104.675	-108.643	-90.6372	-90.9424	-92.4683	-115.356	-86.6699	-83.6182	-97.9614	-104.065
			0.316001	-187.683	-188.293	-192.261	-189.819	-198.059	-195.007	-194.092	-195.923	-196.533	-189.209	-194.702	-192.261	-190.43	-195.618	-198.975	-183.411	-199.585	-188.293	-192.261				1.614	-91.2476	-92.1631	-94.6045	-100.708	-122.986	-93.3838	-103.455	-84.2285	-117.798	-105.591	-108.948	-91.2476	-89.7217	-93.0786	-114.441	-86.6699	-84.8389	-97.3511	-103.76
			0.319999	-186.768	-188.293	-192.261	-190.735	-197.754	-194.702	-195.007	-195.923	-197.144	-188.904	-195.618	-195.312	-189.819	-195.618	-198.669	-183.716	-200.195	-187.683	-192.871				1.618	-90.6372	-91.8579	-93.9941	-101.013	-122.986	-92.4683	-102.844	-83.313	-118.103	-105.286	-108.337	-91.2476	-90.0269	-92.7734	-114.136	-86.3647	-84.8389	-97.0459	-103.149
			0.323996	-187.073	-188.599	-191.956	-190.125	-198.975	-194.702	-194.092	-195.923	-196.228	-188.293	-194.702	-194.092	-189.819	-196.228	-198.364	-182.8	-199.585	-188.599	-192.871				1.622	-92.1631	-92.4683	-94.9097	-101.013	-123.291	-93.3838	-103.455	-84.5337	-118.103	-105.591	-108.643	-90.9424	-90.6372	-93.0786	-114.746	-86.3647	-85.144	-97.6562	-103.149
			0.327994	-185.852	-189.209	-191.956	-190.43	-199.28	-195.007	-193.481	-196.228	-194.702	-187.988	-195.007	-193.787	-190.125	-194.397	-198.669	-183.105	-198.669	-187.988	-193.787				1.62599	-91.5527	-91.8579	-93.689	-100.403	-122.986	-93.0786	-103.455	-84.2285	-117.493	-105.591	-108.032	-91.5527	-90.0269	-91.8579	-114.136	-86.3647	-85.4492	-97.6562	-103.76
			0.332007	-187.073	-187.073	-193.176	-190.735	-199.28	-194.397	-193.176	-195.312	-196.533	-188.293	-195.007	-194.092	-189.514	-195.007	-198.059	-182.19	-199.28	-188.293	-192.566				1.63001	-90.9424	-91.8579	-93.689	-100.403	-122.986	-92.4683	-103.455	-84.5337	-118.408	-104.98	-109.558	-90.9424	-90.0269	-92.1631	-114.441	-87.2803	-85.4492	-97.9614	-102.539
			0.336005	-187.378	-187.683	-191.956	-190.43	-199.585	-195.007	-192.871	-196.228	-195.312	-188.293	-194.702	-193.481	-190.125	-195.312	-198.975	-183.411	-199.28	-187.378	-192.261				1.634	-91.2476	-92.7734	-94.6045	-102.234	-123.596	-93.0786	-104.37	-84.2285	-118.103	-105.896	-108.643	-91.2476	-90.0269	-93.3838	-113.831	-86.6699	-86.6699	-96.7407	-102.844
			0.340003	-187.683	-188.599	-191.65	-191.04	-198.364	-194.702	-194.702	-195.923	-196.533	-187.683	-195.007	-194.092	-189.514	-195.618	-198.364	-184.021	-200.806	-187.683	-193.176				1.638	-91.8579	-91.8579	-93.689	-100.708	-122.986	-93.0786	-103.455	-84.5337	-117.798	-105.286	-108.643	-91.5527	-90.6372	-92.7734	-113.525	-85.7544	-86.3647	-97.0459	-103.455
			0.344001	-188.293	-188.904	-191.04	-190.43	-199.585	-194.397	-193.481	-195.618	-195.923	-189.514	-194.397	-195.312	-189.819	-196.838	-198.364	-183.411	-198.975	-187.988	-192.261				1.642	-92.4683	-92.7734	-93.9941	-101.013	-123.596	-93.3838	-104.37	-85.7544	-118.408	-105.896	-109.558	-90.9424	-90.6372	-92.7734	-113.831	-86.3647	-86.3647	-98.5718	-102.844
			0.347999	-187.683	-188.599	-191.04	-190.735	-199.28	-194.702	-193.481	-195.923	-195.923	-188.293	-194.397	-193.787	-190.125	-195.312	-198.669	-184.021	-198.669	-187.378	-192.871				1.646	-91.5527	-92.1631	-93.3838	-101.013	-123.596	-92.4683	-104.065	-84.8389	-118.713	-105.591	-109.253	-91.5527	-89.7217	-92.1631	-113.22	-86.3647	-86.6699	-97.6562	-102.539
			0.351996	-187.378	-187.988	-192.566	-190.735	-201.111	-194.397	-192.871	-195.923	-194.702	-187.683	-195.007	-194.702	-189.209	-195.923	-198.364	-182.8	-199.28	-188.293	-192.871				1.65	-92.1631	-91.8579	-93.689	-101.013	-123.901	-92.4683	-104.065	-84.5337	-119.324	-105.896	-109.558	-90.9424	-90.9424	-92.7734	-113.831	-86.6699	-86.9751	-97.6562	-101.929
			0.355994	-187.073	-188.599	-191.956	-190.125	-199.585	-195.312	-192.261	-196.228	-194.702	-187.988	-193.787	-193.176	-190.125	-195.007	-199.28	-183.411	-198.364	-187.378	-193.176				1.65399	-92.1631	-93.0786	-93.0786	-101.318	-124.512	-93.689	-104.675	-85.4492	-118.103	-105.896	-109.253	-91.5527	-90.6372	-92.4683	-113.22	-86.0596	-87.8906	-97.3511	-102.844
			0.360007	-186.768	-187.988	-191.956	-191.04	-199.585	-194.702	-193.787	-195.312	-196.838	-188.293	-194.702	-193.787	-189.514	-195.923	-198.364	-183.716	-198.975	-187.378	-191.956				1.65801	-91.8579	-92.4683	-92.7734	-100.708	-123.901	-92.4683	-104.065	-84.8389	-118.713	-105.591	-110.168	-91.2476	-90.6372	-92.1631	-113.22	-86.0596	-87.2803	-97.6562	-102.234
			0.364005	-188.599	-187.988	-191.345	-190.735	-199.89	-194.397	-193.481	-196.228	-195.923	-189.209	-194.092	-194.092	-189.514	-196.838	-198.669	-184.021	-199.28	-187.988	-191.345				1.662	-92.7734	-92.7734	-94.2993	-101.929	-124.512	-93.0786	-104.675	-85.144	-119.629	-105.896	-110.168	-91.2476	-90.6372	-93.689	-112.915	-86.3647	-88.501	-97.9614	-101.624
			0.368003	-187.683	-189.514	-190.125	-190.735	-199.585	-194.702	-193.481	-197.144	-196.228	-187.988	-194.397	-193.481	-189.819	-195.923	-198.669	-184.326	-199.28	-186.768	-193.787				1.666	-92.7734	-92.4683	-93.0786	-101.318	-124.817	-92.7734	-104.675	-84.5337	-118.713	-106.201	-109.253	-91.2476	-90.6372	-92.7734	-112.61	-85.4492	-88.1958	-97.6562	-102.844
			0.372001	-188.599	-188.599	-191.65	-191.04	-201.721	-194.702	-192.261	-195.007	-195.618	-188.599	-194.092	-194.702	-189.209	-195.923	-198.364	-182.8	-198.669	-187.988	-192.871				1.67	-92.7734	-92.1631	-92.4683	-100.708	-124.207	-92.7734	-105.286	-86.0596	-119.629	-105.896	-110.779	-90.9424	-91.2476	-92.4683	-113.22	-86.3647	-88.1958	-98.5718	-101.929
			0.375998	-187.988	-187.988	-191.956	-190.125	-200.806	-195.618	-191.65	-196.533	-195.007	-188.599	-193.787	-191.956	-190.125	-194.702	-199.28	-183.105	-197.754	-187.378	-192.566				1.674	-92.4683	-93.0786	-92.4683	-101.318	-125.122	-92.4683	-104.98	-85.7544	-119.324	-106.201	-110.779	-91.8579	-90.0269	-92.7734	-112.61	-86.6699	-89.4165	-98.2666	-101.929
			0.379996	-186.768	-187.378	-191.345	-191.345	-200.806	-194.702	-192.566	-196.228	-195.923	-187.988	-194.702	-194.702	-189.819	-195.618	-198.669	-183.105	-199.585	-187.073	-192.566				1.678	-92.1631	-92.1631	-92.4683	-101.318	-125.122	-91.8579	-104.98	-84.5337	-119.934	-105.896	-110.779	-90.6372	-90.332	-93.0786	-112.61	-85.4492	-88.8062	-97.6562	-101.929
			0.383994	-187.988	-188.599	-191.65	-190.735	-200.5	-194.702	-192.871	-195.007	-196.533	-188.599	-193.787	-192.566	-189.819	-196.533	-199.28	-183.716	-199.28	-187.378	-191.956				1.68199	-93.689	-92.7734	-93.0786	-101.624	-125.427	-92.7734	-105.896	-85.4492	-119.629	-106.201	-110.779	-91.2476	-90.9424	-93.689	-112.61	-85.144	-89.4165	-98.2666	-102.234
			0.388007	-188.293	-188.904	-190.125	-190.735	-200.195	-195.007	-193.176	-195.312	-196.228	-188.293	-193.787	-193.176	-189.819	-196.228	-198.975	-184.631	-198.059	-186.768	-192.566				1.68601	-92.4683	-92.1631	-91.8579	-101.013	-125.427	-92.4683	-105.286	-85.7544	-119.324	-105.896	-110.779	-91.5527	-90.9424	-92.7734	-112.305	-85.4492	-89.1113	-98.5718	-102.234
			0.392005	-188.293	-187.988	-191.345	-190.735	-201.416	-194.397	-192.871	-195.923	-195.923	-189.514	-193.787	-194.397	-189.209	-196.533	-198.364	-183.411	-198.364	-187.683	-191.65				1.69	-93.0786	-91.8579	-92.4683	-100.708	-125.427	-91.5527	-105.591	-86.0596	-120.85	-105.591	-111.694	-90.6372	-91.2476	-93.3838	-112.61	-86.0596	-89.1113	-98.877	-101.624
			0.396003	-188.293	-188.599	-191.04	-190.125	-202.332	-195.312	-191.956	-197.144	-194.702	-188.599	-193.176	-193.176	-190.125	-196.533	-199.585	-184.326	-197.754	-187.073	-192.871				1.694	-93.0786	-92.4683	-92.1631	-101.929	-126.038	-91.8579	-105.591	-85.7544	-119.934	-106.506	-110.779	-91.2476	-90.6372	-93.689	-112	-85.7544	-89.7217	-98.2666	-102.234
			0.4	-187.683	-187.988	-191.65	-191.345	-201.111	-194.397	-192.261	-195.312	-195.618	-188.293	-194.397	-193.176	-189.514	-195.312	-198.669	-182.8	-198.669	-187.073	-193.176				1.698	-92.7734	-91.8579	-91.5527	-100.403	-125.732	-91.5527	-105.286	-85.4492	-119.934	-105.591	-111.694	-91.2476	-91.5527	-93.0786	-112.305	-85.4492	-89.1113	-98.877	-101.929
			0.403998	-187.988	-187.988	-191.65	-190.735	-201.416	-195.007	-192.261	-195.618	-195.618	-189.819	-193.481	-191.04	-189.514	-197.144	-199.28	-184.021	-197.754	-186.768	-191.345				1.702	-93.0786	-92.1631	-91.8579	-101.624	-126.343	-91.8579	-106.201	-86.3647	-119.934	-106.201	-112.61	-90.9424	-91.2476	-93.9941	-112.305	-85.7544	-90.332	-99.1821	-101.624
			0.407996	-188.599	-188.599	-190.735	-191.04	-200.5	-195.312	-193.176	-195.923	-196.228	-189.514	-194.092	-193.481	-190.125	-196.838	-198.975	-184.937	-198.364	-186.462	-192.566				1.706	-92.4683	-91.5527	-92.4683	-101.624	-126.038	-91.2476	-105.591	-85.144	-120.544	-105.896	-111.694	-90.6372	-90.9424	-93.9941	-112.305	-85.144	-89.7217	-98.2666	-101.929
			0.411994	-188.599	-188.293	-190.735	-191.04	-201.721	-194.397	-192.566	-195.618	-196.228	-188.599	-194.092	-193.787	-189.209	-197.449	-198.669	-183.716	-199.28	-187.378	-192.261				1.70999	-94.2993	-90.9424	-92.1631	-101.318	-126.343	-91.8579	-105.591	-86.3647	-120.85	-105.591	-112.61	-90.0269	-92.4683	-94.2993	-112.61	-85.4492	-89.7217	-99.4873	-101.929
			0.416007	-188.904	-188.904	-190.735	-190.125	-202.637	-195.312	-191.65	-195.923	-194.397	-188.599	-193.176	-192.871	-190.125	-195.923	-199.585	-184.631	-197.449	-186.768	-192.871				1.71401	-92.7734	-91.5527	-90.6372	-101.318	-126.953	-91.2476	-105.896	-86.3647	-120.239	-106.812	-112	-90.9424	-91.2476	-93.9941	-112	-85.144	-90.0269	-99.4873	-102.539
			0.420005	-187.683	-187.988	-191.65	-191.65	-202.332	-194.702	-191.956	-195.923	-195.923	-188.904	-194.092	-194.092	-189.514	-195.312	-198.669	-182.8	-197.754	-186.768	-192.566				1.718	-92.4683	-91.2476	-90.6372	-100.708	-126.343	-90.332	-105.591	-86.3647	-121.46	-105.591	-112.915	-90.332	-90.9424	-93.9941	-112.305	-86.3647	-90.0269	-99.4873	-101.624
			0.424003	-187.988	-188.293	-191.65	-190.43	-202.942	-195.312	-191.345	-196.533	-194.702	-189.514	-193.176	-193.481	-189.514	-197.144	-199.585	-184.631	-198.059	-186.768	-192.261				1.722	-93.0786	-91.5527	-92.1631	-101.929	-126.953	-91.2476	-106.506	-85.4492	-120.85	-106.201	-112.61	-90.332	-91.2476	-95.8252	-112	-85.4492	-90.9424	-98.877	-101.929
			0.428	-187.683	-188.599	-191.04	-190.735	-201.721	-195.007	-192.871	-195.312	-195.923	-188.599	-193.787	-192.871	-189.819	-196.228	-199.28	-184.021	-198.364	-186.462	-192.871				1.726	-93.0786	-90.6372	-91.2476	-101.318	-126.953	-91.5527	-105.896	-85.144	-120.544	-105.591	-112.61	-90.332	-91.8579	-94.6045	-111.694	-85.144	-90.0269	-98.877	-103.149
			0.431998	-189.209	-187.988	-191.345	-190.735	-202.637	-194.397	-192.261	-195.007	-195.618	-190.125	-193.481	-194.397	-189.209	-197.754	-199.28	-184.326	-198.364	-187.073	-191.345				1.73	-93.3838	-90.332	-90.9424	-101.013	-126.953	-90.9424	-106.201	-86.9751	-121.155	-105.591	-113.831	-90.0269	-92.1631	-94.9097	-112.61	-86.0596	-90.0269	-100.098	-101.929
			0.435996	-188.599	-188.904	-190.735	-190.125	-202.026	-195.618	-191.956	-196.838	-195.312	-190.43	-193.176	-194.092	-190.125	-196.838	-199.585	-184.937	-197.449	-186.157	-192.261				1.734	-92.7734	-90.332	-90.9424	-101.929	-127.563	-90.6372	-106.506	-86.0596	-121.46	-105.896	-113.22	-90.9424	-91.2476	-95.52	-111.694	-86.0596	-90.6372	-98.877	-102.234
			0.439994	-188.293	-187.683	-191.345	-191.04	-203.857	-194.397	-192.261	-196.228	-195.312	-188.904	-193.481	-194.702	-189.514	-196.533	-198.669	-183.411	-198.364	-186.768	-192.566				1.73799	-93.0786	-90.0269	-90.332	-101.013	-126.953	-90.332	-106.201	-85.7544	-121.765	-104.98	-112.915	-90.332	-91.5527	-95.52	-112.305	-85.7544	-90.0269	-99.1821	-101.929
			0.444007	-188.293	-188.599	-192.261	-190.125	-202.637	-195.618	-190.735	-195.923	-193.176	-189.819	-193.176	-193.176	-189.819	-196.533	-199.585	-183.411	-197.144	-186.462	-192.871				1.74201	-93.689	-90.6372	-90.0269	-101.624	-127.563	-91.2476	-106.812	-86.0596	-120.544	-106.201	-113.22	-90.0269	-91.5527	-95.8252	-111.694	-85.7544	-90.9424	-99.4873	-102.234
			0.448005	-187.378	-188.599	-191.345	-190.43	-202.637	-194.702	-192.261	-195.618	-195.618	-189.819	-193.481	-193.176	-190.125	-195.923	-199.28	-183.716	-197.144	-186.157	-192.261				1.746	-92.1631	-89.7217	-90.0269	-101.013	-126.953	-89.7217	-106.201	-85.7544	-120.85	-105.591	-113.525	-90.0269	-90.6372	-95.8252	-111.389	-86.0596	-90.0269	-99.4873	-102.539
			0.452002	-188.904	-187.683	-191.956	-190.735	-203.552	-194.702	-192.566	-195.312	-194.702	-190.43	-193.176	-194.397	-189.514	-197.754	-199.28	-184.326	-197.754	-187.073	-191.345				1.75	-93.3838	-89.4165	-91.2476	-101.929	-127.563	-90.6372	-107.117	-86.6699	-121.46	-105.286	-113.831	-89.4165	-92.1631	-97.0459	-112.305	-86.6699	-90.6372	-99.1821	-101.624
			0.456	-188.599	-188.904	-190.125	-189.819	-202.332	-195.312	-192.261	-195.923	-195.007	-189.209	-193.787	-193.481	-190.43	-197.144	-199.89	-185.242	-198.059	-186.157	-192.566				1.754	-93.689	-89.7217	-90.0269	-101.929	-127.869	-90.6372	-107.117	-86.3647	-120.544	-105.591	-113.22	-90.332	-92.1631	-96.7407	-111.389	-85.4492	-90.9424	-98.5718	-103.149
			0.459998	-188.599	-188.293	-191.04	-190.735	-203.857	-194.397	-192.261	-195.007	-195.007	-189.819	-194.092	-196.228	-189.514	-196.533	-199.28	-184.021	-197.754	-186.462	-192.566				1.758	-93.3838	-89.1113	-89.1113	-100.708	-127.258	-90.0269	-106.201	-86.9751	-121.765	-104.675	-113.831	-89.7217	-91.8579	-96.1304	-112	-86.3647	-90.6372	-100.403	-102.234
			0.463996	-188.904	-188.599	-191.956	-190.125	-204.163	-195.923	-191.04	-196.533	-194.397	-191.345	-193.176	-193.176	-190.125	-196.228	-200.195	-184.021	-196.533	-186.157	-191.956				1.762	-93.0786	-89.7217	-90.0269	-101.929	-127.869	-90.0269	-107.117	-86.6699	-121.155	-105.591	-113.831	-89.7217	-90.9424	-97.0459	-111.389	-86.6699	-91.2476	-99.4873	-102.234
			0.467994	-187.073	-188.293	-191.345	-189.819	-203.247	-195.007	-191.956	-196.228	-194.397	-189.819	-193.787	-194.702	-190.125	-196.838	-199.585	-183.716	-197.449	-185.852	-192.871				1.76599	-92.4683	-88.8062	-89.7217	-101.624	-127.563	-89.7217	-106.201	-85.7544	-121.155	-104.675	-113.525	-89.7217	-90.9424	-97.3511	-111.694	-86.3647	-90.6372	-98.877	-102.539
			0.472007	-187.988	-188.293	-192.566	-190.125	-203.857	-195.007	-191.956	-194.702	-195.312	-190.43	-193.481	-193.481	-189.514	-197.449	-199.28	-183.411	-197.754	-186.768	-192.261				1.77001	-93.3838	-88.501	-89.4165	-101.318	-127.258	-90.6372	-107.117	-86.6699	-120.239	-104.37	-114.441	-89.4165	-92.4683	-97.9614	-112.305	-86.9751	-90.9424	-99.4873	-102.539
			0.476005	-188.599	-189.209	-190.735	-189.819	-202.942	-195.618	-191.956	-195.312	-195.312	-191.04	-193.481	-193.176	-190.43	-197.144	-199.89	-185.242	-197.144	-185.852	-192.261				1.774	-93.0786	-88.501	-88.8062	-101.929	-127.869	-90.0269	-107.117	-86.9751	-120.85	-104.675	-114.136	-90.6372	-90.9424	-97.6562	-111.389	-86.3647	-90.9424	-99.4873	-103.149
			0.480002	-187.988	-188.599	-191.04	-190.43	-203.552	-194.702	-192.566	-195.312	-195.312	-191.04	-193.787	-195.618	-189.819	-196.838	-198.975	-184.021	-197.754	-186.768	-191.956				1.778	-93.3838	-88.1958	-89.1113	-101.624	-127.258	-89.4165	-106.506	-86.9751	-122.07	-104.37	-114.441	-89.4165	-91.5527	-98.2666	-112.305	-87.5854	-90.9424	-99.4873	-101.929
			0.484	-188.904	-188.904	-191.65	-189.514	-204.468	-195.618	-191.956	-196.533	-193.787	-190.735	-193.176	-194.092	-189.819	-196.838	-199.89	-184.937	-196.838	-186.157	-192.871				1.782	-93.9941	-88.1958	-89.1113	-102.234	-128.174	-90.0269	-106.812	-86.9751	-120.85	-104.675	-113.831	-90.0269	-91.2476	-98.5718	-111.694	-86.9751	-91.2476	-98.877	-102.539
			0.487998	-187.988	-188.904	-191.345	-190.125	-203.552	-195.312	-191.956	-195.312	-194.702	-190.43	-194.092	-194.397	-189.819	-195.923	-199.89	-183.411	-196.838	-186.157	-193.481				1.786	-93.3838	-87.5854	-87.8906	-101.013	-127.869	-89.7217	-106.812	-86.6699	-120.544	-103.76	-113.831	-90.0269	-90.6372	-97.3511	-112	-86.9751	-90.332	-98.877	-103.149
			0.491996	-187.378	-188.293	-193.176	-190.125	-204.773	-195.007	-191.956	-195.007	-194.702	-191.956	-193.481	-192.566	-189.514	-197.144	-199.585	-183.716	-196.228	-186.462	-191.956				1.79	-93.0786	-87.5854	-88.8062	-101.318	-127.869	-89.7217	-107.117	-86.9751	-120.85	-103.76	-115.051	-89.4165	-90.9424	-98.5718	-112	-88.1958	-91.2476	-99.1821	-101.929
			0.495994	-188.293	-189.209	-191.345	-189.514	-203.247	-195.312	-192.871	-195.312	-194.397	-191.04	-193.481	-194.092	-190.43	-197.449	-199.89	-184.631	-197.144	-185.547	-193.176				1.79399	-93.0786	-87.2803	-88.501	-101.929	-128.479	-89.7217	-107.117	-86.0596	-120.544	-104.065	-114.136	-90.332	-90.332	-98.877	-112	-87.5854	-91.2476	-97.9614	-102.844
			0.500007	-187.683	-188.599	-191.04	-190.43	-203.857	-194.702	-192.566	-194.702	-195.618	-190.735	-193.787	-194.702	-190.125	-196.838	-199.585	-184.631	-198.364	-186.768	-192.261				1.79801	-93.689	-86.6699	-87.8906	-101.624	-127.869	-90.332	-106.506	-86.9751	-121.155	-103.149	-114.441	-90.0269	-91.5527	-98.877	-112.61	-87.5854	-91.2476	-98.2666	-102.844
			0.504004	-189.209	-188.904	-191.345	-189.514	-204.773	-195.923	-191.956	-195.312	-193.787	-192.261	-193.176	-194.092	-190.125	-198.059	-200.806	-184.631	-196.228	-186.157	-192.566				1.802	-93.3838	-87.5854	-87.5854	-101.624	-128.479	-90.6372	-106.812	-87.5854	-120.239	-103.76	-113.831	-90.0269	-90.6372	-98.877	-112	-87.8906	-91.8579	-98.877	-102.844
			0.508002	-187.683	-189.209	-191.65	-189.514	-204.773	-195.007	-192.566	-195.312	-195.312	-191.65	-194.397	-195.312	-189.819	-195.312	-199.585	-183.716	-196.838	-186.157	-192.566				1.806	-93.0786	-86.6699	-87.5854	-100.708	-128.174	-89.1113	-106.506	-86.6699	-120.85	-103.149	-114.746	-90.332	-90.0269	-98.877	-112.305	-88.1958	-90.9424	-98.5718	-101.929
			0.512	-187.073	-188.293	-192.871	-189.819	-205.078	-195.312	-191.345	-195.618	-193.787	-191.65	-193.176	-194.397	-189.819	-197.449	-199.89	-183.411	-196.838	-186.462	-192.871				1.81	-93.689	-86.6699	-88.1958	-101.624	-128.479	-90.0269	-107.117	-86.9751	-120.85	-103.149	-114.441	-89.4165	-90.332	-100.098	-112	-88.8062	-91.2476	-98.2666	-102.234
			0.515998	-187.073	-189.209	-192.261	-189.209	-203.552	-195.312	-192.871	-194.702	-194.397	-191.65	-193.787	-193.176	-191.04	-196.533	-200.195	-183.716	-196.533	-185.547	-194.092				1.814	-93.0786	-86.0596	-86.6699	-100.708	-128.784	-90.332	-106.506	-86.6699	-119.324	-102.844	-113.831	-90.0269	-90.0269	-99.4873	-112	-87.5854	-91.8579	-97.3511	-103.455
			0.519996	-187.988	-188.904	-191.345	-189.819	-204.163	-195.312	-192.566	-194.092	-195.312	-192.261	-193.787	-193.787	-189.514	-197.144	-199.89	-184.021	-197.144	-186.768	-192.261				1.81799	-93.3838	-86.0596	-87.2803	-100.403	-128.479	-90.332	-105.896	-88.1958	-120.544	-101.929	-115.051	-89.7217	-90.332	-99.1821	-112.61	-88.8062	-91.5527	-98.5718	-102.539
			0.523993	-188.293	-188.904	-191.956	-189.209	-203.857	-195.923	-192.871	-195.618	-194.397	-192.566	-193.787	-195.312	-189.819	-197.754	-200.5	-184.937	-196.838	-185.852	-192.871				1.82199	-93.3838	-86.6699	-87.2803	-101.929	-129.089	-90.332	-106.506	-86.9751	-120.85	-102.844	-114.441	-90.332	-89.4165	-100.708	-112	-88.8062	-92.1631	-97.9614	-102.539
			0.528006	-187.988	-188.904	-191.04	-189.209	-204.773	-195.312	-193.176	-195.007	-195.007	-191.65	-194.397	-195.618	-189.819	-196.533	-199.585	-183.716	-197.449	-186.157	-193.176				1.82601	-93.689	-85.4492	-86.6699	-100.708	-128.479	-90.332	-105.591	-87.2803	-120.85	-101.929	-113.831	-90.0269	-89.4165	-100.098	-112.305	-88.501	-91.2476	-97.9614	-102.234
			0.532004	-187.683	-188.599	-193.481	-189.209	-205.383	-195.618	-191.65	-195.007	-192.261	-192.871	-194.092	-195.007	-189.819	-196.533	-200.5	-183.411	-195.923	-186.462	-193.176				1.83	-93.9941	-85.4492	-86.3647	-100.403	-129.395	-91.2476	-106.506	-88.501	-120.544	-101.624	-114.441	-89.7217	-89.7217	-99.7925	-112.61	-89.1113	-92.1631	-98.2666	-101.929
			0.536002	-186.768	-189.514	-192.871	-188.599	-204.468	-195.618	-192.261	-195.007	-195.007	-192.566	-194.397	-194.702	-190.735	-196.228	-200.5	-183.105	-195.618	-185.852	-193.787				1.834	-92.4683	-85.144	-86.0596	-100.403	-128.784	-90.332	-105.896	-87.5854	-120.544	-101.624	-114.746	-90.332	-88.1958	-99.7925	-112.61	-89.4165	-92.1631	-97.0459	-102.539
			0.54	-186.768	-189.209	-192.566	-189.209	-204.773	-194.702	-193.176	-194.397	-194.092	-192.566	-194.092	-195.618	-189.819	-197.144	-199.89	-183.105	-197.144	-186.462	-192.566				1.838	-93.0786	-84.8389	-86.6699	-100.708	-128.479	-91.2476	-105.591	-87.8906	-121.46	-101.013	-115.356	-90.0269	-89.4165	-100.403	-113.22	-90.0269	-91.2476	-97.3511	-101.624
			0.543998	-187.988	-189.209	-191.956	-188.599	-203.552	-196.228	-192.871	-194.397	-194.092	-193.176	-193.787	-195.007	-190.43	-197.449	-201.111	-184.631	-196.838	-185.547	-193.481				1.842	-93.3838	-85.7544	-86.0596	-100.708	-129.7	-91.5527	-105.591	-87.2803	-120.544	-101.624	-114.441	-90.332	-88.8062	-101.013	-112.61	-89.1113	-92.4683	-97.0459	-103.149
			0.547995	-187.988	-189.209	-191.65	-188.599	-204.468	-194.702	-193.481	-194.092	-195.007	-192.871	-195.007	-197.754	-190.43	-197.144	-199.89	-183.716	-196.533	-186.157	-192.871				1.84599	-92.7734	-84.5337	-85.7544	-99.7925	-129.395	-90.9424	-104.98	-88.1958	-121.765	-100.708	-114.746	-90.0269	-88.1958	-99.7925	-113.22	-89.4165	-91.2476	-97.9614	-102.539
			0.551993	-188.293	-188.904	-193.176	-189.209	-205.383	-195.618	-191.956	-195.007	-194.092	-194.092	-193.787	-195.007	-189.819	-196.533	-200.195	-183.105	-196.228	-186.157	-192.566				1.84999	-92.7734	-84.8389	-86.0596	-100.403	-129.7	-91.5527	-105.591	-87.8906	-122.07	-100.708	-115.356	-89.7217	-88.501	-101.013	-112.915	-90.0269	-92.1631	-97.3511	-101.624
			0.556006	-187.073	-189.819	-192.261	-188.293	-204.468	-195.923	-193.176	-195.312	-193.481	-192.566	-194.702	-196.228	-190.735	-196.838	-200.806	-183.105	-195.923	-185.547	-194.397				1.85401	-92.4683	-84.8389	-85.4492	-99.7925	-129.395	-91.2476	-105.286	-87.2803	-121.46	-100.403	-114.441	-90.332	-87.5854	-100.403	-112.61	-89.7217	-91.8579	-95.8252	-102.234
			0.560004	-185.852	-188.904	-193.481	-188.904	-204.773	-195.312	-193.176	-193.787	-194.397	-193.176	-194.397	-195.618	-190.125	-196.533	-200.5	-182.495	-196.228	-186.768	-193.787				1.858	-93.3838	-84.8389	-85.4492	-99.1821	-129.395	-92.1631	-104.98	-88.501	-121.765	-100.403	-115.356	-89.7217	-88.8062	-100.403	-113.22	-90.6372	-91.8579	-96.7407	-102.234
			0.564002	-188.293	-189.514	-192.261	-188.293	-203.857	-195.923	-193.481	-194.397	-194.702	-194.092	-194.397	-194.397	-190.43	-197.449	-201.111	-184.631	-195.618	-185.852	-193.176				1.862	-92.1631	-85.144	-85.7544	-99.7925	-130.005	-91.8579	-105.286	-87.8906	-121.46	-100.403	-115.356	-90.6372	-86.9751	-100.098	-113.22	-90.0269	-92.4683	-96.7407	-102.844
			0.568	-187.073	-189.209	-192.261	-188.293	-203.552	-195.618	-194.702	-193.787	-195.312	-193.481	-195.007	-196.533	-190.125	-197.144	-200.195	-183.411	-196.838	-186.157	-192.871				1.866	-92.1631	-83.9233	-85.7544	-99.7925	-129.395	-91.8579	-104.37	-87.8906	-122.681	-99.7925	-115.662	-89.7217	-87.2803	-100.098	-113.525	-90.6372	-91.8579	-96.7407	-101.929
			0.571998	-188.293	-189.209	-192.566	-188.599	-204.773	-196.228	-193.176	-194.397	-193.787	-194.092	-194.092	-195.312	-190.125	-197.754	-200.806	-183.411	-196.533	-186.157	-193.176				1.87	-93.0786	-84.2285	-86.0596	-99.7925	-130.005	-92.7734	-105.286	-87.8906	-122.07	-99.7925	-114.746	-89.7217	-88.1958	-100.708	-113.525	-90.0269	-92.7734	-96.4355	-101.929
			0.575995	-187.378	-190.125	-192.566	-187.988	-203.857	-195.618	-193.176	-194.092	-194.397	-193.481	-195.312	-196.228	-190.735	-196.228	-200.806	-182.19	-195.923	-186.157	-194.397				1.87399	-92.1631	-83.9233	-84.5337	-98.877	-130.005	-92.4683	-104.37	-88.501	-121.765	-99.7925	-114.746	-90.0269	-87.2803	-99.1821	-113.525	-90.0269	-92.4683	-96.1304	-102.539
			0.579993	-186.462	-189.209	-193.787	-188.599	-205.078	-195.312	-192.566	-193.787	-194.397	-194.397	-194.397	-194.702	-189.819	-196.533	-199.89	-181.58	-195.618	-186.768	-193.176				1.87799	-91.8579	-83.9233	-85.7544	-98.877	-130.005	-92.4683	-104.37	-88.8062	-122.681	-98.877	-116.272	-89.4165	-87.8906	-99.4873	-114.136	-91.5527	-92.4683	-97.0459	-101.013
			0.584006	-187.073	-190.125	-193.176	-188.293	-204.163	-195.923	-194.397	-195.007	-194.092	-194.397	-194.397	-195.923	-190.43	-197.144	-200.806	-183.411	-195.923	-185.852	-194.397				1.88201	-91.8579	-84.2285	-85.7544	-99.4873	-130.31	-92.7734	-104.37	-87.8906	-122.375	-99.7925	-115.356	-90.0269	-86.9751	-99.4873	-113.525	-90.332	-92.4683	-95.8252	-102.539
			0.588004	-187.073	-189.209	-192.566	-187.988	-203.247	-195.312	-194.397	-193.176	-196.228	-193.481	-195.007	-196.228	-190.125	-196.838	-200.5	-182.495	-197.144	-186.462	-193.787				1.886	-91.8579	-83.313	-85.4492	-98.877	-129.7	-93.689	-104.065	-88.1958	-122.681	-99.1821	-115.662	-89.4165	-87.8906	-99.4873	-114.136	-90.9424	-91.8579	-96.1304	-102.234
			0.592002	-188.599	-189.514	-192.566	-188.293	-204.163	-196.228	-193.481	-193.787	-194.397	-195.923	-194.702	-195.312	-189.819	-197.754	-200.806	-183.716	-195.618	-186.157	-192.871				1.89	-91.5527	-83.9233	-85.7544	-99.4873	-130.615	-93.9941	-104.675	-88.501	-122.681	-99.4873	-115.967	-89.4165	-87.5854	-99.4873	-114.136	-90.6372	-92.4683	-97.0459	-101.929
			0.596	-187.683	-190.125	-193.176	-187.378	-204.468	-195.618	-194.092	-194.092	-195.312	-195.007	-195.312	-196.228	-190.735	-196.228	-200.5	-181.885	-195.618	-185.852	-193.787				1.894	-90.9424	-83.6182	-85.144	-99.1821	-130.005	-93.0786	-103.76	-88.1958	-122.986	-99.1821	-115.967	-89.7217	-86.6699	-99.1821	-113.831	-91.2476	-92.1631	-96.4355	-101.929
			0.599997	-186.768	-189.514	-193.481	-188.293	-205.078	-195.618	-193.176	-194.397	-194.397	-194.092	-194.702	-196.228	-190.125	-196.838	-200.5	-182.19	-196.228	-186.768	-193.787				1.898	-91.5527	-83.6182	-86.0596	-99.1821	-129.7	-93.9941	-104.065	-88.501	-123.291	-98.5718	-115.967	-89.1113	-87.5854	-98.877	-114.441	-91.8579	-92.1631	-96.4355	-101.318
			0.603995	-186.462	-189.819	-193.787	-187.683	-203.857	-196.228	-194.397	-194.397	-194.092	-194.397	-195.312	-194.397	-189.819	-196.533	-201.721	-181.885	-195.007	-186.157	-195.007				1.90199	-90.6372	-83.9233	-84.8389	-98.877	-130.005	-94.2993	-103.76	-87.8906	-122.07	-99.4873	-115.967	-90.0269	-86.9751	-98.5718	-113.525	-91.5527	-92.1631	-96.1304	-103.149
			0.607993	-187.073	-189.819	-192.871	-187.683	-203.552	-195.618	-194.702	-193.481	-195.923	-195.007	-195.312	-194.092	-190.43	-196.838	-200.195	-182.19	-195.923	-187.073	-193.481				1.90599	-90.332	-83.313	-85.4492	-98.2666	-129.7	-93.3838	-103.455	-88.1958	-123.291	-98.877	-117.188	-89.4165	-87.2803	-98.2666	-114.746	-91.8579	-91.8579	-97.3511	-101.929
			0.612006	-187.683	-189.514	-193.787	-187.988	-203.552	-196.533	-194.702	-194.092	-195.007	-195.618	-194.702	-196.228	-189.514	-198.059	-200.806	-183.411	-196.228	-186.462	-193.176				1.91001	-90.332	-83.9233	-86.6699	-100.098	-130.31	-94.2993	-104.065	-87.5854	-122.986	-99.1821	-117.188	-89.1113	-86.9751	-99.1821	-114.136	-91.8579	-92.4683	-96.7407	-102.234
			0.616004	-187.378	-190.125	-191.956	-187.378	-203.857	-195.923	-195.312	-193.176	-195.618	-194.702	-195.923	-195.618	-190.735	-196.838	-200.806	-182.19	-196.838	-185.547	-194.092				1.914	-90.6372	-83.313	-85.7544	-98.5718	-129.7	-94.6045	-103.76	-87.8906	-122.986	-98.5718	-116.272	-89.1113	-87.2803	-98.2666	-114.441	-90.9424	-91.8579	-96.1304	-102.234
			0.620002	-186.768	-189.514	-193.787	-188.293	-204.163	-195.923	-193.481	-193.176	-193.176	-195.618	-195.007	-196.533	-189.819	-196.228	-200.5	-181.58	-195.312	-186.462	-193.787				1.918	-90.6372	-83.6182	-86.0596	-98.2666	-130.005	-94.9097	-103.455	-89.7217	-122.986	-98.5718	-117.493	-88.8062	-87.5854	-97.6562	-114.746	-92.4683	-91.8579	-97.3511	-102.234
			0.624	-187.073	-190.125	-194.092	-187.378	-203.857	-196.228	-193.787	-194.092	-195.007	-195.923	-195.007	-195.923	-190.125	-195.618	-200.5	-180.664	-194.702	-185.852	-194.397				1.922	-89.4165	-83.6182	-85.7544	-99.1821	-129.7	-93.3838	-103.455	-88.1958	-122.986	-99.1821	-117.188	-89.4165	-86.3647	-97.6562	-114.746	-92.1631	-92.1631	-96.7407	-102.234
			0.627997	-186.157	-190.125	-193.787	-187.683	-203.552	-195.618	-195.312	-193.481	-195.312	-194.702	-196.228	-197.144	-190.125	-196.838	-201.111	-181.274	-196.533	-186.768	-194.092				1.926	-89.4165	-83.6182	-86.6699	-98.5718	-128.784	-93.689	-102.844	-88.1958	-123.596	-98.2666	-117.798	-89.1113	-86.6699	-97.3511	-115.662	-92.7734	-91.8579	-96.4355	-102.234
			0.631995	-187.988	-189.514	-193.481	-187.683	-202.942	-196.838	-194.702	-193.176	-194.702	-195.312	-195.007	-195.618	-190.125	-197.144	-201.721	-182.19	-195.923	-186.157	-194.702				1.92999	-89.4165	-84.2285	-86.3647	-99.4873	-129.7	-94.6045	-103.76	-87.8906	-122.681	-98.877	-117.798	-88.8062	-87.5854	-97.6562	-114.441	-91.5527	-92.1631	-96.7407	-102.844
			0.635993	-187.378	-190.125	-192.566	-187.378	-202.637	-195.618	-195.618	-192.566	-195.923	-195.618	-196.228	-197.754	-190.43	-196.838	-200.195	-182.19	-195.923	-186.157	-193.787				1.93401	-88.8062	-83.313	-86.0596	-98.877	-129.395	-93.9941	-103.149	-88.8062	-122.681	-98.877	-117.798	-89.1113	-87.2803	-96.4355	-115.051	-91.5527	-91.2476	-97.3511	-102.539
			0.640006	-187.378	-189.514	-193.787	-187.988	-204.773	-196.533	-194.397	-193.176	-194.702	-196.533	-195.312	-196.838	-189.819	-196.228	-199.89	-181.274	-195.618	-186.462	-193.176				1.93801	-89.1113	-83.9233	-87.2803	-99.1821	-129.089	-94.6045	-103.455	-88.8062	-123.901	-98.5718	-118.408	-88.501	-87.5854	-97.0459	-115.356	-92.7734	-91.8579	-97.3511	-101.929
			0.644004	-187.073	-190.735	-193.481	-187.683	-203.247	-196.228	-194.397	-193.787	-193.787	-195.312	-195.923	-196.838	-190.125	-196.533	-201.111	-181.274	-195.312	-185.852	-195.007				1.942	-88.8062	-83.9233	-86.9751	-99.4873	-128.784	-93.9941	-102.844	-87.8906	-122.986	-98.5718	-117.188	-89.4165	-86.9751	-96.4355	-115.051	-91.8579	-91.8579	-96.7407	-102.844
			0.648002	-185.547	-189.819	-194.397	-187.378	-203.552	-195.923	-195.007	-192.566	-194.397	-195.007	-196.228	-196.838	-189.819	-195.618	-200.806	-180.359	-195.923	-187.073	-194.397				1.946	-89.4165	-83.6182	-86.6699	-98.877	-128.479	-94.2993	-101.929	-88.501	-123.596	-98.2666	-118.408	-88.501	-87.5854	-95.2148	-115.967	-92.4683	-90.9424	-97.3511	-102.539
			0.651999	-187.073	-189.514	-193.787	-188.293	-202.637	-196.838	-195.007	-193.787	-195.312	-196.533	-195.923	-195.923	-189.514	-197.449	-201.416	-181.58	-194.702	-186.462	-193.787				1.95	-88.1958	-84.2285	-86.9751	-99.7925	-129.089	-93.9941	-102.844	-88.501	-122.986	-98.877	-118.713	-88.8062	-86.9751	-96.1304	-115.356	-92.7734	-91.2476	-97.3511	-102.539
			0.655997	-187.073	-190.43	-193.481	-187.073	-201.721	-196.228	-196.533	-192.871	-195.923	-196.228	-195.312	-196.838	-190.43	-196.533	-200.806	-181.274	-196.228	-186.157	-193.787				1.954	-87.8906	-83.9233	-87.2803	-100.403	-128.174	-93.689	-102.234	-87.5854	-123.291	-98.5718	-119.019	-88.501	-87.2803	-95.52	-116.272	-92.7734	-90.6372	-96.7407	-102.539
			0.659995	-187.378	-190.125	-193.481	-187.683	-203.552	-196.838	-195.007	-192.261	-195.007	-196.228	-196.533	-196.533	-189.514	-196.838	-200.195	-181.58	-196.228	-186.768	-193.481				1.95799	-89.1113	-84.2285	-87.8906	-100.098	-128.174	-94.9097	-102.539	-88.1958	-122.986	-97.9614	-119.324	-88.501	-88.501	-96.1304	-115.967	-92.4683	-90.9424	-97.0459	-102.844
			0.663993	-186.768	-190.735	-193.481	-187.073	-202.637	-196.228	-195.007	-192.566	-194.397	-196.533	-196.228	-197.449	-190.125	-196.228	-200.5	-180.664	-194.397	-186.462	-194.397				1.96201	-88.1958	-84.5337	-86.3647	-99.7925	-128.479	-93.9941	-101.929	-88.501	-122.681	-98.2666	-119.019	-89.4165	-87.2803	-94.2993	-115.662	-92.1631	-91.2476	-97.0459	-103.149
			0.668006	-186.462	-190.125	-194.092	-187.378	-203.247	-195.923	-194.397	-193.176	-194.702	-196.533	-195.618	-196.533	-190.125	-195.007	-199.89	-179.749	-195.312	-187.073	-193.787				1.96601	-88.1958	-84.2285	-87.5854	-99.7925	-127.563	-93.3838	-101.624	-88.1958	-123.901	-98.2666	-120.239	-88.8062	-86.9751	-93.9941	-116.882	-93.689	-90.332	-97.6562	-101.929
			0.672004	-186.768	-189.819	-195.007	-187.683	-202.637	-197.144	-195.618	-194.092	-195.312	-196.533	-196.533	-197.144	-189.514	-196.533	-201.721	-180.969	-195.312	-186.462	-194.702				1.97	-87.8906	-84.8389	-88.1958	-101.013	-128.174	-93.689	-101.929	-87.2803	-122.986	-99.1821	-119.629	-89.1113	-86.9751	-94.9097	-116.272	-92.7734	-90.6372	-96.4355	-102.844
			0.676001	-186.462	-190.43	-193.176	-187.073	-201.416	-196.228	-196.228	-191.956	-195.618	-195.923	-196.228	-196.533	-190.125	-195.923	-201.111	-180.969	-195.923	-186.462	-194.702				1.974	-87.8906	-84.5337	-86.9751	-100.098	-127.869	-93.9941	-101.624	-87.5854	-122.681	-98.2666	-119.934	-88.8062	-87.5854	-93.689	-117.493	-92.1631	-90.0269	-96.4355	-103.149
			0.679999	-187.378	-189.819	-194.397	-187.683	-201.721	-196.838	-195.618	-192.261	-194.702	-197.144	-195.923	-195.923	-188.904	-196.533	-199.89	-181.885	-195.312	-186.768	-193.176				1.978	-87.8906	-85.144	-87.8906	-100.403	-128.174	-94.2993	-102.234	-87.8906	-122.986	-98.5718	-121.155	-88.8062	-87.8906	-93.689	-116.882	-92.7734	-90.332	-97.6562	-102.539
			0.683997	-187.073	-190.735	-193.176	-187.073	-202.332	-196.533	-195.923	-192.871	-195.007	-196.838	-196.533	-196.838	-189.819	-196.228	-200.806	-180.664	-195.312	-185.852	-193.787				1.982	-87.5854	-85.144	-88.1958	-101.318	-127.869	-93.689	-101.318	-87.2803	-122.986	-98.877	-120.85	-90.0269	-86.9751	-93.689	-116.882	-92.4683	-90.332	-96.7407	-103.149
			0.687995	-185.852	-190.43	-194.092	-187.073	-202.332	-196.533	-195.007	-192.261	-195.007	-195.923	-196.533	-196.838	-189.514	-195.007	-200.195	-180.054	-195.618	-187.378	-194.092				1.98599	-88.501	-85.144	-88.501	-101.013	-126.953	-93.9941	-100.708	-87.8906	-123.291	-97.9614	-121.155	-89.4165	-88.1958	-93.0786	-117.798	-92.7734	-89.7217	-97.3511	-102.844
			0.691993	-185.852	-190.43	-194.702	-187.988	-202.332	-196.838	-195.618	-192.871	-194.702	-197.144	-195.618	-196.228	-189.209	-195.923	-201.111	-179.749	-194.397	-186.462	-194.702				1.99001	-88.1958	-85.144	-87.5854	-101.013	-128.174	-93.689	-101.013	-87.5854	-122.375	-98.877	-120.85	-89.7217	-87.5854	-92.4683	-116.882	-92.1631	-90.0269	-97.0459	-103.455
			0.696006	-186.157	-190.43	-194.092	-187.073	-201.416	-196.533	-196.228	-192.261	-195.618	-196.838	-198.059	-194.397	-189.819	-195.923	-200.5	-179.749	-195.007	-186.768	-193.787				1.99401	-86.9751	-84.8389	-87.5854	-101.013	-127.563	-93.0786	-100.403	-87.8906	-122.681	-98.5718	-121.46	-89.4165	-87.2803	-91.8579	-118.103	-93.0786	-89.4165	-97.0459	-102.539
			0.700004	-186.157	-190.125	-194.702	-187.683	-201.416	-197.144	-196.533	-192.871	-194.397	-197.144	-195.007	-197.144	-189.209	-196.533	-200.5	-181.274	-195.618	-186.768	-193.481				1.998	-87.8906	-85.4492	-88.8062	-101.929	-127.258	-93.689	-100.708	-87.2803	-122.681	-98.5718	-121.765	-89.4165	-88.1958	-93.0786	-117.798	-92.4683	-89.4165	-96.4355	-102.539
[truncated: 8,061 more rows]
[truncated: 12 more columns]

## Sheet: Fig. 2
	A	time (ms)	trace 1	trace 2	trace 3	trace 4	trace 5	trace 6	trace 7	...																	1	2	3	4	5	6	7	8	9	10	11	12	13	14	15	16	17	18	19	20	21	22	23
[truncated: 2,763 more rows]
[truncated: 148 more columns]

[truncated: 10 more sheets: Fig. 3, Fig. 4, Fig. 5, Fig. 6, Fig. 7, Fig. 8, Fig. 9, Fig. 10, Fig. 11, Additional Fig. S1]
